# Supplementary material for: Effects of diabetes mellitus and glycemic traits on cardiovascular morpho-functional phenotypes
Source: Cardiovasc Diabetol. 2023 Dec 8;22:336. doi: 10.1186/s12933-023-02079-w (PMC10709859; doi:10.1186/s12933-023-02079-w)
Supplement: Supplementary file 1 — Supplementary Material 1 [file 12933_2023_2079_MOESM1_ESM.xlsx]

## Sheet: Sheet1
Effects of diabetes mellitus and glycemic traits on cardiovascular morpho-functional phenotypes
Zhaoyue Li, Jie Xiong, Yutong Guo, Hao Tang, Bingchen Guo, Bo Wang, Dianyu Gao, Zengxiang Dong, Yingfeng Tu
Supplementary Table 1. Information of included studies and consortia
Supplementary Table 2. Summary of the diabetes and glycemic trait instrument variables used in this study
Supplementary Table 3. SNPs used as instrumental variable for diabetes and glycemic traits
Supplementary Table 4. Information of included CMR traits
Supplementary Table 5. P values for all tested associations
Supplementary Table 6. The associations of genetic liability to type 2 diabetes with CMR traits in multivariable analyses adjusting for body mass index
Supplementary Table 7. Sensitivity analyses for the associations of genetically predicted type 1 diabetes with CMR traits
Supplementary Table 8. Sensitivity analyses for the associations of genetically predicted type 2 diabetes with CMR traits
Supplementary Table 9. Directionality testing of all tested associations
Supplementary Table 10. Sensitivity analyses of the associations between genetically predicted diabetes and glycemic traits with CMR traits, conducted after excluding hypertension and blood pressure-related SNPs from the instrument variables
Supplementary Table 11. Sensitivity analyses for the associations of genetically predicted fasting insulin with CMR traits
Supplementary Table 12. Sensitivity analyses for the associations of genetically predicted fasting glucose with CMR traits
Supplementary Table 13. Sensitivity analyses for the associations of genetically predicted 2h-glucose post-challenge with CMR traits
Supplementary Table 14. Sensitivity analyses for the associations of genetically predicted HbA1c with CMR traits
Supplementary Table 15. Summary of research on fasting insulin and cardiovascular disease

## Sheet: Table S1
Supplementary Table 1. Information of included studies and consortia
Exposure/Covariate/Outcome	Traits	First author	Participants	Adjustments	Pubmed ID
Exposures	Type 1 diabetes (One-unit in log-transformed)	Forgetta, Vincenzo	24,840 individuals (9,266 cases and 15,574 controls)	The top ten principal components	32005708
	Type 2 diabetes (One-unit in log-transformed)	Mahajan, Anubha	251,740 individuals	Age, sex, study-specific covariates, and principal components	35551307
	Fasting insulin (One-unit in log-transformed pmol/l)	Chen, Ji	151,013 individuals	BMI, study-specific covariates, and principal components	34059833
	Fasting glucose (mmol/l)	Chen, Ji	200,622 individuals	BMI, study-specific covariates, and principal components	34059833
	2h-glucose post-challenge (mmol/l)	Chen, Ji	63,396 individuals	BMI, study-specific covariates, and principal components	34059833
	Hemoglobin A1c (%)	Chen, Ji	146,806 individuals	Study-specific covariates, and principal components	34059833
Covariate	Body mass index (kg/m2)	Pulit, Sara L	694,649 individuals	Sex, age at assessment, age at assessment squared and assessment centre	30239722
Outcomes	Ascending aorta distensibility (10-3mmHg-1)	Benjamins, Jan Walter	29,684 individuals	Age, sex, the first 30 principal components and the genotyping array	34968759
	Ascending aorta maximum area (mm2)	Benjamins, Jan Walter	31,908 individuals	Age, sex, the first 30 principal components and the genotyping array	34968759
	Ascending aorta minimum area (mm2)	Benjamins, Jan Walter	35,110 individuals	Age, sex, the first 30 principal components and the genotyping array	34968759
	Ascending aorta diameter (cm)	Pirruccello, James P	38,694 individuals	Age at enrollment, age and age2 at the time of MRI, the first five principal components of ancestry, sex, the genotyping array, and the MRI scanner’s unique identifier	34837083
	Descending aorta diameter (cm)	Pirruccello, James P	39,688 individuals	Age at enrollment, age and age2 at the time of MRI, the first five principal components of ancestry, sex, the genotyping array, and the MRI scanner’s unique identifier	34837083
	Ascending aorta diameter (cm)	Pirruccello, James P	38,372 individuals	Sex, age at enrollment, age, and age2 at the time of MRI, the first 10 principal components of ancestry, the genotyping array, and the MRI scanner’s unique identifier	37019578
	Ascending aorta distensibility (10-3mmHg-1)	Pirruccello, James P	32,639 individuals	Sex, age at enrollment, age, and age2 at the time of MRI, the first 10 principal components of ancestry, the genotyping array, and the MRI scanner’s unique identifier	37019578
	Ascending aorta strain (%)	Pirruccello, James P	38,499 individuals	Sex, age at enrollment, age, and age2 at the time of MRI, the first 10 principal components of ancestry, the genotyping array, and the MRI scanner’s unique identifier	37019578
	Descending aorta diameter (cm)	Pirruccello, James P	39,893 individuals	Sex, age at enrollment, age, and age2 at the time of MRI, the first 10 principal components of ancestry, the genotyping array, and the MRI scanner’s unique identifier	37019578
	Descending aorta distensibility (10-3mmHg-1)	Pirruccello, James P	33,907 individuals	Sex, age at enrollment, age, and age2 at the time of MRI, the first 10 principal components of ancestry, the genotyping array, and the MRI scanner’s unique identifier	37019578
	Descending aorta strain (%)	Pirruccello, James P	40,028 individuals	Sex, age at enrollment, age, and age2 at the time of MRI, the first 10 principal components of ancestry, the genotyping array, and the MRI scanner’s unique identifier	37019578
	Ascending aorta diameter (mm)	Tcheandjieu, Catherine	32,215 individuals	Age, sex, body surface area and ten principal components	35637384
	Left ventricular mass (g)	Khurshid, Shaan	43,230 individuals	Age, sex, array platform, and first five principal components of genetic ancestry	36944631
	Left ventricular mass indexed by body surface area (g/m2)	Khurshid, Shaan	43,230 individuals	Age, sex, array platform, and first five principal components of genetic ancestry	36944631
	Left ventricular end-diastolic volume (mL)	Zhao, Bingxin	40,000 individuals	Age (at imaging), age-squared, sex, age-sex interaction, age-squared-sex interaction, imaging site, height, weight, and the top 40 genetic principal components	37262162
	Left ventricular end-systolic volume (mL)	Zhao, Bingxin	40,000 individuals	Age (at imaging), age-squared, sex, age-sex interaction, age-squared-sex interaction, imaging site, height, weight, and the top 40 genetic principal components	37262162
	Left ventricular stroke volume (mL)	Zhao, Bingxin	40,000 individuals	Age (at imaging), age-squared, sex, age-sex interaction, age-squared-sex interaction, imaging site, height, weight, and the top 40 genetic principal components	37262162
	Left ventricular ejection fraction (%)	Zhao, Bingxin	40,000 individuals	Age (at imaging), age-squared, sex, age-sex interaction, age-squared-sex interaction, imaging site, height, weight, and the top 40 genetic principal components	37262162
	Left ventricular cardiac output (L/min)	Zhao, Bingxin	40,000 individuals	Age (at imaging), age-squared, sex, age-sex interaction, age-squared-sex interaction, imaging site, height, weight, and the top 40 genetic principal components	37262162
	Left ventricular myocardial mass (g)	Zhao, Bingxin	40,000 individuals	Age (at imaging), age-squared, sex, age-sex interaction, age-squared-sex interaction, imaging site, height, weight, and the top 40 genetic principal components	37262162
	Right ventricular end-diastolic volume (mL)	Zhao, Bingxin	40,000 individuals	Age (at imaging), age-squared, sex, age-sex interaction, age-squared-sex interaction, imaging site, height, weight, and the top 40 genetic principal components	37262162
	Right ventricular end-systolic volume (mL)	Zhao, Bingxin	40,000 individuals	Age (at imaging), age-squared, sex, age-sex interaction, age-squared-sex interaction, imaging site, height, weight, and the top 40 genetic principal components	37262162
	Right ventricular stroke volume (mL)	Zhao, Bingxin	40,000 individuals	Age (at imaging), age-squared, sex, age-sex interaction, age-squared-sex interaction, imaging site, height, weight, and the top 40 genetic principal components	37262162
	Right ventricular ejection fraction (%)	Zhao, Bingxin	40,000 individuals	Age (at imaging), age-squared, sex, age-sex interaction, age-squared-sex interaction, imaging site, height, weight, and the top 40 genetic principal components	37262162
	Regional myocardial-wall thickness at end-diastole (mm)	Zhao, Bingxin	40,000 individuals	Age (at imaging), age-squared, sex, age-sex interaction, age-squared-sex interaction, imaging site, height, weight, and the top 40 genetic principal components	37262162
	Regional myocardial-wall thickness at end-diastole (mm)	Zhao, Bingxin	40,000 individuals	Age (at imaging), age-squared, sex, age-sex interaction, age-squared-sex interaction, imaging site, height, weight, and the top 40 genetic principal components	37262162
	Regional myocardial-wall thickness at end-diastole (mm)	Zhao, Bingxin	40,000 individuals	Age (at imaging), age-squared, sex, age-sex interaction, age-squared-sex interaction, imaging site, height, weight, and the top 40 genetic principal components	37262162
	Regional myocardial-wall thickness at end-diastole (mm)	Zhao, Bingxin	40,000 individuals	Age (at imaging), age-squared, sex, age-sex interaction, age-squared-sex interaction, imaging site, height, weight, and the top 40 genetic principal components	37262162
	Regional myocardial-wall thickness at end-diastole (mm)	Zhao, Bingxin	40,000 individuals	Age (at imaging), age-squared, sex, age-sex interaction, age-squared-sex interaction, imaging site, height, weight, and the top 40 genetic principal components	37262162
	Regional myocardial-wall thickness at end-diastole (mm)	Zhao, Bingxin	40,000 individuals	Age (at imaging), age-squared, sex, age-sex interaction, age-squared-sex interaction, imaging site, height, weight, and the top 40 genetic principal components	37262162
	Regional myocardial-wall thickness at end-diastole (mm)	Zhao, Bingxin	40,000 individuals	Age (at imaging), age-squared, sex, age-sex interaction, age-squared-sex interaction, imaging site, height, weight, and the top 40 genetic principal components	37262162
	Regional myocardial-wall thickness at end-diastole (mm)	Zhao, Bingxin	40,000 individuals	Age (at imaging), age-squared, sex, age-sex interaction, age-squared-sex interaction, imaging site, height, weight, and the top 40 genetic principal components	37262162
	Regional myocardial-wall thickness at end-diastole (mm)	Zhao, Bingxin	40,000 individuals	Age (at imaging), age-squared, sex, age-sex interaction, age-squared-sex interaction, imaging site, height, weight, and the top 40 genetic principal components	37262162
	Regional myocardial-wall thickness at end-diastole (mm)	Zhao, Bingxin	40,000 individuals	Age (at imaging), age-squared, sex, age-sex interaction, age-squared-sex interaction, imaging site, height, weight, and the top 40 genetic principal components	37262162
	Regional myocardial-wall thickness at end-diastole (mm)	Zhao, Bingxin	40,000 individuals	Age (at imaging), age-squared, sex, age-sex interaction, age-squared-sex interaction, imaging site, height, weight, and the top 40 genetic principal components	37262162
	Regional myocardial-wall thickness at end-diastole (mm)	Zhao, Bingxin	40,000 individuals	Age (at imaging), age-squared, sex, age-sex interaction, age-squared-sex interaction, imaging site, height, weight, and the top 40 genetic principal components	37262162
	Regional myocardial-wall thickness at end-diastole (mm)	Zhao, Bingxin	40,000 individuals	Age (at imaging), age-squared, sex, age-sex interaction, age-squared-sex interaction, imaging site, height, weight, and the top 40 genetic principal components	37262162
	Regional myocardial-wall thickness at end-diastole (mm)	Zhao, Bingxin	40,000 individuals	Age (at imaging), age-squared, sex, age-sex interaction, age-squared-sex interaction, imaging site, height, weight, and the top 40 genetic principal components	37262162
	Regional myocardial-wall thickness at end-diastole (mm)	Zhao, Bingxin	40,000 individuals	Age (at imaging), age-squared, sex, age-sex interaction, age-squared-sex interaction, imaging site, height, weight, and the top 40 genetic principal components	37262162
	Regional myocardial-wall thickness at end-diastole (mm)	Zhao, Bingxin	40,000 individuals	Age (at imaging), age-squared, sex, age-sex interaction, age-squared-sex interaction, imaging site, height, weight, and the top 40 genetic principal components	37262162
	Global myocardial-wall thickness at end-diastole (mm)	Zhao, Bingxin	40,000 individuals	Age (at imaging), age-squared, sex, age-sex interaction, age-squared-sex interaction, imaging site, height, weight, and the top 40 genetic principal components	37262162
	Left atrium maximum volume (mL)	Zhao, Bingxin	40,000 individuals	Age (at imaging), age-squared, sex, age-sex interaction, age-squared-sex interaction, imaging site, height, weight, and the top 40 genetic principal components	37262162
	Left atrium minimum volume (mL)	Zhao, Bingxin	40,000 individuals	Age (at imaging), age-squared, sex, age-sex interaction, age-squared-sex interaction, imaging site, height, weight, and the top 40 genetic principal components	37262162
	Left atrium stroke volume (mL)	Zhao, Bingxin	40,000 individuals	Age (at imaging), age-squared, sex, age-sex interaction, age-squared-sex interaction, imaging site, height, weight, and the top 40 genetic principal components	37262162
	Left atrium ejection fraction (%)	Zhao, Bingxin	40,000 individuals	Age (at imaging), age-squared, sex, age-sex interaction, age-squared-sex interaction, imaging site, height, weight, and the top 40 genetic principal components	37262162
	Right atrium maximum volume (mL)	Zhao, Bingxin	40,000 individuals	Age (at imaging), age-squared, sex, age-sex interaction, age-squared-sex interaction, imaging site, height, weight, and the top 40 genetic principal components	37262162
	Right atrium minimum volume (mL)	Zhao, Bingxin	40,000 individuals	Age (at imaging), age-squared, sex, age-sex interaction, age-squared-sex interaction, imaging site, height, weight, and the top 40 genetic principal components	37262162
	Right atrium stroke volume (mL)	Zhao, Bingxin	40,000 individuals	Age (at imaging), age-squared, sex, age-sex interaction, age-squared-sex interaction, imaging site, height, weight, and the top 40 genetic principal components	37262162
	Right atrium ejection fraction (%)	Zhao, Bingxin	40,000 individuals	Age (at imaging), age-squared, sex, age-sex interaction, age-squared-sex interaction, imaging site, height, weight, and the top 40 genetic principal components	37262162
	Ascending aorta maximum area (mm2)	Zhao, Bingxin	40,000 individuals	Age (at imaging), age-squared, sex, age-sex interaction, age-squared-sex interaction, imaging site, height, weight, and the top 40 genetic principal components	37262162
	Ascending aorta minimum area (mm2)	Zhao, Bingxin	40,000 individuals	Age (at imaging), age-squared, sex, age-sex interaction, age-squared-sex interaction, imaging site, height, weight, and the top 40 genetic principal components	37262162
	Ascending aorta distensibility (10-3mmHg-1)	Zhao, Bingxin	40,000 individuals	Age (at imaging), age-squared, sex, age-sex interaction, age-squared-sex interaction, imaging site, height, weight, and the top 40 genetic principal components	37262162
	Descending aorta maximum area (mm2)	Zhao, Bingxin	40,000 individuals	Age (at imaging), age-squared, sex, age-sex interaction, age-squared-sex interaction, imaging site, height, weight, and the top 40 genetic principal components	37262162
	Descending aorta minimum area (mm2)	Zhao, Bingxin	40,000 individuals	Age (at imaging), age-squared, sex, age-sex interaction, age-squared-sex interaction, imaging site, height, weight, and the top 40 genetic principal components	37262162
	Descending aorta distensibility (10-3mmHg-1)	Zhao, Bingxin	40,000 individuals	Age (at imaging), age-squared, sex, age-sex interaction, age-squared-sex interaction, imaging site, height, weight, and the top 40 genetic principal components	37262162
	Regional longitudinal strain (%)	Zhao, Bingxin	40,000 individuals	Age (at imaging), age-squared, sex, age-sex interaction, age-squared-sex interaction, imaging site, height, weight, and the top 40 genetic principal components	37262162
	Regional longitudinal strain (%)	Zhao, Bingxin	40,000 individuals	Age (at imaging), age-squared, sex, age-sex interaction, age-squared-sex interaction, imaging site, height, weight, and the top 40 genetic principal components	37262162
	Regional longitudinal strain (%)	Zhao, Bingxin	40,000 individuals	Age (at imaging), age-squared, sex, age-sex interaction, age-squared-sex interaction, imaging site, height, weight, and the top 40 genetic principal components	37262162
	Regional longitudinal strain (%)	Zhao, Bingxin	40,000 individuals	Age (at imaging), age-squared, sex, age-sex interaction, age-squared-sex interaction, imaging site, height, weight, and the top 40 genetic principal components	37262162
	Regional longitudinal strain (%)	Zhao, Bingxin	40,000 individuals	Age (at imaging), age-squared, sex, age-sex interaction, age-squared-sex interaction, imaging site, height, weight, and the top 40 genetic principal components	37262162
	Regional longitudinal strain (%)	Zhao, Bingxin	40,000 individuals	Age (at imaging), age-squared, sex, age-sex interaction, age-squared-sex interaction, imaging site, height, weight, and the top 40 genetic principal components	37262162
	Global longitudinal strain (%)	Zhao, Bingxin	40,000 individuals	Age (at imaging), age-squared, sex, age-sex interaction, age-squared-sex interaction, imaging site, height, weight, and the top 40 genetic principal components	37262162
	Regional peak circumferential strain (%)	Zhao, Bingxin	40,000 individuals	Age (at imaging), age-squared, sex, age-sex interaction, age-squared-sex interaction, imaging site, height, weight, and the top 40 genetic principal components	37262162
	Regional peak circumferential strain (%)	Zhao, Bingxin	40,000 individuals	Age (at imaging), age-squared, sex, age-sex interaction, age-squared-sex interaction, imaging site, height, weight, and the top 40 genetic principal components	37262162
	Regional peak circumferential strain (%)	Zhao, Bingxin	40,000 individuals	Age (at imaging), age-squared, sex, age-sex interaction, age-squared-sex interaction, imaging site, height, weight, and the top 40 genetic principal components	37262162
	Regional peak circumferential strain (%)	Zhao, Bingxin	40,000 individuals	Age (at imaging), age-squared, sex, age-sex interaction, age-squared-sex interaction, imaging site, height, weight, and the top 40 genetic principal components	37262162
	Regional peak circumferential strain (%)	Zhao, Bingxin	40,000 individuals	Age (at imaging), age-squared, sex, age-sex interaction, age-squared-sex interaction, imaging site, height, weight, and the top 40 genetic principal components	37262162
	Regional peak circumferential strain (%)	Zhao, Bingxin	40,000 individuals	Age (at imaging), age-squared, sex, age-sex interaction, age-squared-sex interaction, imaging site, height, weight, and the top 40 genetic principal components	37262162
	Regional peak circumferential strain (%)	Zhao, Bingxin	40,000 individuals	Age (at imaging), age-squared, sex, age-sex interaction, age-squared-sex interaction, imaging site, height, weight, and the top 40 genetic principal components	37262162
	Regional peak circumferential strain (%)	Zhao, Bingxin	40,000 individuals	Age (at imaging), age-squared, sex, age-sex interaction, age-squared-sex interaction, imaging site, height, weight, and the top 40 genetic principal components	37262162
	Regional peak circumferential strain (%)	Zhao, Bingxin	40,000 individuals	Age (at imaging), age-squared, sex, age-sex interaction, age-squared-sex interaction, imaging site, height, weight, and the top 40 genetic principal components	37262162
	Regional peak circumferential strain (%)	Zhao, Bingxin	40,000 individuals	Age (at imaging), age-squared, sex, age-sex interaction, age-squared-sex interaction, imaging site, height, weight, and the top 40 genetic principal components	37262162
	Regional peak circumferential strain (%)	Zhao, Bingxin	40,000 individuals	Age (at imaging), age-squared, sex, age-sex interaction, age-squared-sex interaction, imaging site, height, weight, and the top 40 genetic principal components	37262162
	Regional peak circumferential strain (%)	Zhao, Bingxin	40,000 individuals	Age (at imaging), age-squared, sex, age-sex interaction, age-squared-sex interaction, imaging site, height, weight, and the top 40 genetic principal components	37262162
	Regional peak circumferential strain (%)	Zhao, Bingxin	40,000 individuals	Age (at imaging), age-squared, sex, age-sex interaction, age-squared-sex interaction, imaging site, height, weight, and the top 40 genetic principal components	37262162
	Regional peak circumferential strain (%)	Zhao, Bingxin	40,000 individuals	Age (at imaging), age-squared, sex, age-sex interaction, age-squared-sex interaction, imaging site, height, weight, and the top 40 genetic principal components	37262162
	Regional peak circumferential strain (%)	Zhao, Bingxin	40,000 individuals	Age (at imaging), age-squared, sex, age-sex interaction, age-squared-sex interaction, imaging site, height, weight, and the top 40 genetic principal components	37262162
	Regional peak circumferential strain (%)	Zhao, Bingxin	40,000 individuals	Age (at imaging), age-squared, sex, age-sex interaction, age-squared-sex interaction, imaging site, height, weight, and the top 40 genetic principal components	37262162
	Global peak circumferential strain (%)	Zhao, Bingxin	40,000 individuals	Age (at imaging), age-squared, sex, age-sex interaction, age-squared-sex interaction, imaging site, height, weight, and the top 40 genetic principal components	37262162
	Regional radial strain (%)	Zhao, Bingxin	40,000 individuals	Age (at imaging), age-squared, sex, age-sex interaction, age-squared-sex interaction, imaging site, height, weight, and the top 40 genetic principal components	37262162
	Regional radial strain (%)	Zhao, Bingxin	40,000 individuals	Age (at imaging), age-squared, sex, age-sex interaction, age-squared-sex interaction, imaging site, height, weight, and the top 40 genetic principal components	37262162
	Regional radial strain (%)	Zhao, Bingxin	40,000 individuals	Age (at imaging), age-squared, sex, age-sex interaction, age-squared-sex interaction, imaging site, height, weight, and the top 40 genetic principal components	37262162
	Regional radial strain (%)	Zhao, Bingxin	40,000 individuals	Age (at imaging), age-squared, sex, age-sex interaction, age-squared-sex interaction, imaging site, height, weight, and the top 40 genetic principal components	37262162
	Regional radial strain (%)	Zhao, Bingxin	40,000 individuals	Age (at imaging), age-squared, sex, age-sex interaction, age-squared-sex interaction, imaging site, height, weight, and the top 40 genetic principal components	37262162
	Regional radial strain (%)	Zhao, Bingxin	40,000 individuals	Age (at imaging), age-squared, sex, age-sex interaction, age-squared-sex interaction, imaging site, height, weight, and the top 40 genetic principal components	37262162
	Regional radial strain (%)	Zhao, Bingxin	40,000 individuals	Age (at imaging), age-squared, sex, age-sex interaction, age-squared-sex interaction, imaging site, height, weight, and the top 40 genetic principal components	37262162
	Regional radial strain (%)	Zhao, Bingxin	40,000 individuals	Age (at imaging), age-squared, sex, age-sex interaction, age-squared-sex interaction, imaging site, height, weight, and the top 40 genetic principal components	37262162
	Regional radial strain (%)	Zhao, Bingxin	40,000 individuals	Age (at imaging), age-squared, sex, age-sex interaction, age-squared-sex interaction, imaging site, height, weight, and the top 40 genetic principal components	37262162
	Regional radial strain (%)	Zhao, Bingxin	40,000 individuals	Age (at imaging), age-squared, sex, age-sex interaction, age-squared-sex interaction, imaging site, height, weight, and the top 40 genetic principal components	37262162
	Regional radial strain (%)	Zhao, Bingxin	40,000 individuals	Age (at imaging), age-squared, sex, age-sex interaction, age-squared-sex interaction, imaging site, height, weight, and the top 40 genetic principal components	37262162
	Regional radial strain (%)	Zhao, Bingxin	40,000 individuals	Age (at imaging), age-squared, sex, age-sex interaction, age-squared-sex interaction, imaging site, height, weight, and the top 40 genetic principal components	37262162
	Regional radial strain (%)	Zhao, Bingxin	40,000 individuals	Age (at imaging), age-squared, sex, age-sex interaction, age-squared-sex interaction, imaging site, height, weight, and the top 40 genetic principal components	37262162
	Regional radial strain (%)	Zhao, Bingxin	40,000 individuals	Age (at imaging), age-squared, sex, age-sex interaction, age-squared-sex interaction, imaging site, height, weight, and the top 40 genetic principal components	37262162
	Regional radial strain (%)	Zhao, Bingxin	40,000 individuals	Age (at imaging), age-squared, sex, age-sex interaction, age-squared-sex interaction, imaging site, height, weight, and the top 40 genetic principal components	37262162
	Regional radial strain (%)	Zhao, Bingxin	40,000 individuals	Age (at imaging), age-squared, sex, age-sex interaction, age-squared-sex interaction, imaging site, height, weight, and the top 40 genetic principal components	37262162
	Global radial strain (%)	Zhao, Bingxin	40,000 individuals	Age (at imaging), age-squared, sex, age-sex interaction, age-squared-sex interaction, imaging site, height, weight, and the top 40 genetic principal components	37262162

## Sheet: Table S2
Supplementary Table 2. Summary of the diabetes and glycemic trait instrument variables used in this study
Exposure	No. of SNPs	Quality Control
Type 1 diabetes	45	P<5×10-8, r2<0.001, 1*104 kb, F>10
Type 2 diabetes	185	P<5×10-8, r2<0.001, 1*104 kb, F>10
Fasting insulin	38	P<5×10-8, r2<0.001, 1*104 kb, F>10
Fasting glucose	68	P<5×10-8, r2<0.001, 1*104 kb, F>10
2h-glucose post-challenge	14	P<5×10-8, r2<0.001, 1*104 kb, F>10
Hemoglobin A1c	75	P<5×10-8, r2<0.001, 1*104 kb, F>10

## Sheet: Table S3
Supplementary Table 3. SNPs used as instrumental variable for diabetes and glycemic traits
exposure	SNP	effect allele	other allele	eaf	beta	se	pval	f
T1DM	rs9273364	G	T	0.3114	1.4375	0.0348	1e-200	1706.31
T1DM	rs506770	C	G	0.768	1.0048	0.0426	3.33e-123	556.34
T1DM	rs689	T	A	0.7109	0.7004	0.0354	2.303e-87	391.459
T1DM	rs6679677	A	C	0.0993	0.6527	0.0346	3.418e-79	355.857
T1DM	rs567302488	A	G	0.1941	0.7157	0.041	2.639e-68	304.715
T1DM	rs185774696	T	C	0.1772	0.6489	0.0418	2.662e-54	240.992
T1DM	rs17206070	C	T	0.1343	-0.6011	0.0513	9.336e-32	137.296
T1DM	rs10774624	A	G	0.5037	-0.2556	0.0244	1.343e-25	109.734
T1DM	rs1131017	G	C	0.5803	-0.2461	0.0238	4.242e-25	106.923
T1DM	rs206763	A	G	0.0202	0.6792	0.0779	2.927e-18	76.0187
T1DM	rs11571297	C	T	0.4844	-0.1964	0.0237	1.114e-16	68.673
T1DM	rs741172	T	C	0.3205	-0.2034	0.0258	3.114e-15	62.1531
T1DM	rs12722495	C	T	0.1122	-0.3145	0.0408	1.269e-14	59.4184
T1DM	rs62410259	A	G	0.077	-0.3796	0.0533	1.018e-12	50.7222
T1DM	rs76342469	A	G	0.0148	0.6293	0.0898	2.472e-12	49.1092
T1DM	rs4566101	C	T	0.2697	0.1755	0.0255	6.229e-12	47.3668
T1DM	rs9501109	G	A	0.2096	-0.243	0.0354	6.568e-12	47.1201
T1DM	rs10830227	A	G	0.5741	0.1582	0.0233	1.024e-11	46.1
T1DM	rs79075295	A	G	0.0921	-0.4192	0.0621	1.462e-11	45.5679
T1DM	rs17863786	G	A	0.0293	0.4144	0.0628	4.259e-11	43.5432
T1DM	rs1869449	A	G	0.2967	0.1769	0.0269	4.552e-11	43.2465
T1DM	rs192324744	G	T	0.0131	0.562	0.0875	1.365e-10	41.2531
T1DM	rs10183097	C	T	0.1362	0.2053	0.0322	1.816e-10	40.6505
T1DM	rs2111485	G	A	0.6033	0.1577	0.0248	1.892e-10	40.4352
T1DM	rs8056814	A	G	0.0793	0.2641	0.0415	1.987e-10	40.4987
T1DM	rs201417739	C	A	0.075	-0.416	0.0663	3.41e-10	39.3695
T1DM	rs1027769	T	G	0.9966	-0.9962	0.1588	3.52e-10	39.3543
T1DM	rs34536443	C	G	0.0515	-0.4139	0.0665	4.843e-10	38.7389
T1DM	rs59680223	T	C	0.0081	0.6421	0.1032	4.998e-10	38.712
T1DM	rs202520	G	A	0.7222	-0.1573	0.0256	7.971e-10	37.7553
T1DM	rs9405098	A	G	0.0193	-0.7798	0.1269	8.052e-10	37.761
T1DM	rs61944737	G	A	0.2098	0.1819	0.0297	8.847e-10	37.5105
T1DM	rs231971	G	A	0.1026	0.2411	0.0399	1.552e-09	36.5131
T1DM	rs10865468	C	G	0.2527	-0.1624	0.0277	4.664e-09	34.3726
T1DM	rs17125653	A	T	0.077	0.2355	0.0402	4.754e-09	34.3186
T1DM	rs194749	C	T	0.2455	-0.1638	0.0281	5.369e-09	33.9794
T1DM	rs77523242	C	T	0.0623	-0.3705	0.0635	5.423e-09	34.0431
T1DM	rs10911399	G	A	0.0455	-0.3707	0.064	6.747e-09	33.5494
T1DM	rs2269247	T	C	0.1804	0.1709	0.0295	7.279e-09	33.5614
T1DM	rs34954	A	C	0.0443	-0.4912	0.0863	1.253e-08	32.3963
T1DM	rs34296259	A	T	0.0082	0.6637	0.1171	1.427e-08	32.124
T1DM	rs13182737	A	G	0.2553	0.1465	0.0259	1.486e-08	31.9945
T1DM	rs10760335	G	A	0.3205	0.1357	0.0243	2.427e-08	31.1851
T1DM	rs6719660	G	A	0.9354	0.2918	0.0524	2.517e-08	31.0104
T1DM	rs55996894	C	G	0.204	-0.1785	0.0323	3.128e-08	30.5402
T2DM	rs34872471	T	C	0.708	-0.313	0.007	1e-200	1999.37
T2DM	rs9368222	A	C	0.2717	0.1379	0.0071	1.42e-83	377.235
T2DM	rs55872725	T	C	0.4175	0.122	0.0065	8.509e-79	352.284
T2DM	rs10811660	A	G	0.1704	-0.1598	0.0086	2.541e-77	345.268
T2DM	rs76895963	T	G	0.9801	0.4826	0.0275	9.124e-69	307.971
T2DM	rs10882099	T	C	0.5879	0.1095	0.0065	7.726e-64	283.793
T2DM	rs7633675	T	G	0.6837	-0.1085	0.0068	3.206e-57	254.59
T2DM	rs3802177	A	G	0.3154	-0.1077	0.0069	9.163e-55	243.631
T2DM	rs1708302	T	C	0.4885	-0.0909	0.0064	5.769e-46	201.729
T2DM	rs10830963	C	G	0.7208	-0.101	0.0071	1.121e-45	202.361
T2DM	rs2972144	A	G	0.3618	-0.0911	0.0066	2.192e-43	190.524
T2DM	rs2237895	A	C	0.573	-0.0892	0.0066	1.147e-41	182.659
T2DM	rs10937721	C	G	0.5893	0.085	0.0066	5.39e-38	165.863
T2DM	rs12910361	A	G	0.2926	-0.0814	0.007	3.951e-31	135.224
T2DM	rs77464186	A	C	0.8357	0.1002	0.0087	9.304e-31	132.647
T2DM	rs1359790	A	G	0.2791	-0.0817	0.0071	1.76e-30	132.412
T2DM	rs11708067	A	G	0.775	0.0882	0.0077	5.046e-30	131.207
T2DM	rs10908278	A	T	0.5174	-0.0749	0.0067	5.254e-29	124.972
T2DM	rs115505614	T	C	0.0502	0.1657	0.0149	7.58e-29	123.672
T2DM	rs11257655	T	C	0.2169	0.0859	0.0077	1.455e-28	124.453
T2DM	rs17030845	T	C	0.1007	-0.1191	0.0108	2.349e-28	121.612
T2DM	rs508419	A	G	0.2356	-0.0811	0.0075	5.433e-27	116.928
T2DM	rs703972	C	G	0.4676	-0.0698	0.0065	5.771e-27	115.315
T2DM	rs5215	T	C	0.6272	-0.0706	0.0066	9.848e-27	114.425
T2DM	rs11709077	A	G	0.1264	-0.104	0.0097	1.255e-26	114.954
T2DM	rs72802358	C	G	0.1032	-0.1135	0.0107	2.215e-26	112.519
T2DM	rs3768321	T	G	0.1993	0.084	0.008	4.753e-26	110.25
T2DM	rs340874	T	C	0.449	-0.0678	0.0065	1.555e-25	108.801
T2DM	rs2796441	A	G	0.406	-0.0674	0.0065	2.972e-25	107.521
T2DM	rs2215383	T	C	0.4625	-0.0641	0.0064	1.056e-23	100.313
T2DM	rs601945	A	G	0.8259	-0.0849	0.0086	4.662e-23	97.4582
T2DM	rs459193	A	G	0.2594	-0.0722	0.0073	6.783e-23	97.8202
T2DM	rs4929965	A	G	0.3813	0.0668	0.0068	9.669e-23	96.5017
T2DM	rs1260326	T	C	0.3931	-0.0644	0.0066	1.621e-22	95.2103
T2DM	rs2258238	A	T	0.8963	-0.102	0.0106	5.139e-22	92.5952
T2DM	rs28533815	T	C	0.2507	-0.0748	0.008	5.452e-21	87.4225
T2DM	rs9379084	A	G	0.1121	-0.0994	0.0106	5.478e-21	87.9349
T2DM	rs8192675	T	C	0.7121	0.0659	0.007	5.772e-21	88.6288
T2DM	rs13389219	T	C	0.4014	-0.0605	0.0065	1.165e-20	86.6331
T2DM	rs7966976	A	G	0.1964	-0.0751	0.0081	1.217e-20	85.9627
T2DM	rs10406431	A	G	0.5626	0.0603	0.0065	1.557e-20	86.0613
T2DM	rs4686471	T	C	0.3887	-0.0608	0.0066	3.045e-20	84.8632
T2DM	rs243019	T	C	0.5359	-0.0588	0.0064	3.372e-20	84.4102
T2DM	rs2351707	T	C	0.7178	-0.0644	0.007	4.301e-20	84.64
T2DM	rs1800961	T	C	0.0349	0.1602	0.0175	5.095e-20	83.8009
T2DM	rs56348580	C	G	0.3082	-0.0617	0.0069	4.313e-19	79.9599
T2DM	rs11759026	A	G	0.768	-0.066	0.0075	2.042e-18	77.44
T2DM	rs6459737	A	G	0.338	-0.0583	0.0067	3.311e-18	75.716
T2DM	rs7732130	A	G	0.6992	-0.0606	0.007	5.693e-18	74.9461
T2DM	rs231360	T	C	0.3963	0.0576	0.0067	8.269e-18	73.9087
T2DM	rs1496653	A	G	0.7887	0.0665	0.0079	2.487e-17	70.858
T2DM	rs878521	A	G	0.2434	0.0618	0.0074	9.308e-17	69.7451
T2DM	rs2383205	A	G	0.4015	-0.0533	0.0065	2.199e-16	67.24
T2DM	rs429358	T	C	0.8473	0.0746	0.0091	2.621e-16	67.204
T2DM	rs7669833	A	T	0.2951	-0.0572	0.007	3.524e-16	66.7722
T2DM	rs17168486	T	C	0.1802	0.0672	0.0083	4.5e-16	65.5515
T2DM	rs2820441	A	C	0.6893	0.0556	0.0069	8.562e-16	64.9309
T2DM	rs1562396	A	G	0.6796	-0.0555	0.0069	9.635e-16	64.6975
T2DM	rs35895680	A	C	0.323	-0.0554	0.0069	1.084e-15	64.4646
T2DM	rs1493694	T	C	0.1096	0.08	0.0102	3.353e-15	61.5148
T2DM	rs2925979	T	C	0.2987	0.0546	0.007	7.068e-15	60.84
T2DM	rs34715063	T	C	0.8778	-0.0772	0.0099	8.403e-15	60.8085
T2DM	rs17791513	A	G	0.9323	0.1016	0.0132	1.346e-14	59.2433
T2DM	rs4368494	A	G	0.2976	-0.054	0.007	1.385e-14	59.5102
T2DM	rs8071043	T	C	0.6738	-0.0523	0.0068	1.533e-14	59.1542
T2DM	rs10974438	A	C	0.6416	-0.0514	0.0067	1.713e-14	58.8541
T2DM	rs10097617	T	C	0.485	0.0487	0.0064	2.439e-14	57.9026
T2DM	rs11688682	C	G	0.2721	-0.0581	0.0076	2.928e-14	58.442
T2DM	rs3094682	A	C	0.1926	-0.0619	0.0082	3.469e-14	56.9841
T2DM	rs1705263	A	C	0.4367	-0.0484	0.0064	3.507e-14	57.1914
T2DM	rs1127215	T	C	0.4153	-0.0491	0.0065	3.918e-14	57.0606
T2DM	rs745805	A	T	0.82	0.0632	0.0084	4.516e-14	56.6077
T2DM	rs3798519	A	C	0.811	-0.0616	0.0082	4.602e-14	56.4331
T2DM	rs1783541	T	C	0.201	0.0608	0.0081	4.647e-14	56.3426
T2DM	rs8097210	T	G	0.7325	-0.0537	0.0072	1.061e-13	55.6267
T2DM	rs2080385	T	G	0.2489	-0.0551	0.0074	1.244e-13	55.4421
T2DM	rs739846	A	G	0.0761	0.0877	0.0119	2.02e-13	54.3132
T2DM	rs348330	A	G	0.6399	-0.0492	0.0067	2.1e-13	53.9238
T2DM	rs4977213	T	C	0.6281	-0.0507	0.0069	2.187e-13	53.9905
T2DM	rs2292662	T	C	0.16	-0.0645	0.0088	2.239e-13	53.7222
T2DM	rs34990153	A	G	0.5601	0.0476	0.0065	2.257e-13	53.6275
T2DM	rs6937438	A	G	0.7112	-0.0514	0.007	2.352e-13	53.9176
T2DM	rs702634	A	G	0.689	0.0503	0.0069	3.365e-13	53.142
T2DM	rs4804833	A	G	0.3912	0.048	0.0066	3.417e-13	52.8926
T2DM	rs8008910	A	G	0.2192	0.0554	0.0076	4.223e-13	53.1364
T2DM	rs11856307	A	C	0.5706	0.047	0.0065	4.481e-13	52.284
T2DM	rs2290202	T	G	0.1393	0.0666	0.0092	4.892e-13	52.405
T2DM	rs2023681	A	G	0.087	-0.0826	0.0115	7.399e-13	51.5899
T2DM	rs1061810	A	C	0.2867	0.0502	0.007	8.305e-13	51.4294
T2DM	rs11063069	A	G	0.7868	-0.056	0.0079	9.941e-13	50.2484
T2DM	rs1573090	T	G	0.5328	0.0458	0.0065	1.722e-12	49.6483
T2DM	rs1426371	A	G	0.2659	-0.0517	0.0073	1.738e-12	50.1574
T2DM	rs6885132	C	G	0.9036	0.077	0.011	2.488e-12	49
T2DM	rs144155527	T	C	0.0194	-0.1755	0.0251	2.867e-12	48.8885
T2DM	rs505922	T	C	0.6634	-0.0473	0.0068	3.65e-12	48.3843
T2DM	rs6600191	T	C	0.8246	0.0587	0.0085	4.471e-12	47.6912
T2DM	rs1381937	A	C	0.462	0.0442	0.0064	4.501e-12	47.6963
T2DM	rs4925109	A	G	0.3177	0.0476	0.0069	5.65e-12	47.59
T2DM	rs11699802	T	C	0.4649	-0.0443	0.0065	8.838e-12	46.4495
T2DM	rs490689	A	G	0.2002	0.0543	0.008	8.863e-12	46.0702
T2DM	rs35318451	A	G	0.331	0.0478	0.007	9.498e-12	46.6294
T2DM	rs34341	A	T	0.4259	-0.044	0.0065	1.218e-11	45.8225
T2DM	rs67232546	T	C	0.2047	0.0531	0.008	2.505e-11	44.0564
T2DM	rs10419627	A	G	0.591	0.0431	0.0065	3.15e-11	43.9671
T2DM	rs2107133	A	G	0.8727	0.0643	0.0097	4.017e-11	43.9419
T2DM	rs36138276	A	G	0.4992	-0.0431	0.0066	6.403e-11	42.6449
T2DM	rs4812034	T	G	0.5465	0.0416	0.0064	7.347e-11	42.25
T2DM	rs61676547	C	G	0.1937	0.0525	0.0081	7.417e-11	42.0096
T2DM	rs4865436	C	G	0.7004	-0.049	0.0075	8.037e-11	42.6844
T2DM	rs13130484	T	C	0.4296	0.0435	0.0067	8.492e-11	42.153
T2DM	rs1007090	T	C	0.3316	-0.044	0.0068	1.012e-10	41.8685
T2DM	rs56187241	T	C	0.0451	0.1014	0.0157	1.072e-10	41.7135
T2DM	rs145678014	T	G	0.0426	-0.1048	0.0163	1.397e-10	41.3378
T2DM	rs2812545	A	G	0.5206	0.0413	0.0065	1.99e-10	40.3714
T2DM	rs62107261	T	C	0.9541	0.1019	0.0161	2.621e-10	40.0587
T2DM	rs12325539	T	C	0.5998	-0.041	0.0065	2.686e-10	39.787
T2DM	rs11048456	T	C	0.7407	-0.0454	0.0072	3.295e-10	39.76
T2DM	rs576674	A	G	0.8313	-0.0538	0.0086	3.697e-10	39.1352
T2DM	rs474513	A	G	0.5162	0.0399	0.0064	4.178e-10	38.8674
T2DM	rs1999536	C	G	0.5732	-0.0404	0.0065	4.863e-10	38.631
T2DM	rs6821438	A	G	0.5342	0.0397	0.0064	5.103e-10	38.4788
T2DM	rs11063029	T	C	0.0581	0.0858	0.0138	5.364e-10	38.656
T2DM	rs58432198	T	C	0.1172	-0.0636	0.0103	5.707e-10	38.1276
T2DM	rs59147390	T	C	0.8922	0.0648	0.0105	6.056e-10	38.0865
T2DM	rs7572970	A	G	0.2659	-0.0447	0.0072	6.12e-10	38.5434
T2DM	rs2062213	C	G	0.924	-0.0743	0.012	6.799e-10	38.3367
T2DM	rs11496066	T	C	0.8173	0.0508	0.0083	8.171e-10	37.4603
T2DM	rs7568172	A	G	0.0614	-0.0827	0.0135	9.187e-10	37.527
T2DM	rs2277536	T	C	0.7011	-0.0429	0.007	9.631e-10	37.5594
T2DM	rs11958808	C	G	0.3999	0.0403	0.0066	9.992e-10	37.284
T2DM	rs62271373	A	T	0.0547	0.0882	0.0144	1.033e-09	37.5156
T2DM	rs12001437	T	C	0.6309	-0.0402	0.0066	1.099e-09	37.0992
T2DM	rs62563593	A	G	0.6063	-0.0394	0.0065	1.284e-09	36.7422
T2DM	rs7178762	T	C	0.5364	-0.0387	0.0064	1.367e-09	36.5647
T2DM	rs10516495	A	T	0.3128	-0.0418	0.0069	1.458e-09	36.699
T2DM	rs648795	A	T	0.4146	0.0391	0.0065	1.71e-09	36.1849
T2DM	rs55653563	A	C	0.7333	0.0435	0.0072	1.731e-09	36.5017
T2DM	rs3786900	A	G	0.7307	0.0434	0.0072	1.886e-09	36.3341
T2DM	rs58642235	T	C	0.8612	-0.0566	0.0094	1.896e-09	36.2558
T2DM	rs17772814	A	G	0.0857	-0.0746	0.0125	2.133e-09	35.617
T2DM	rs4688760	T	C	0.6828	0.042	0.007	2.136e-09	36
T2DM	rs7313918	T	C	0.8635	-0.0559	0.0094	2.99e-09	35.3645
T2DM	rs13022337	A	G	0.1715	-0.0519	0.0088	3.611e-09	34.7832
T2DM	rs4709746	T	C	0.1313	-0.0567	0.0096	3.951e-09	34.8838
T2DM	rs12719778	T	C	0.5365	0.0381	0.0065	4.38e-09	34.3576
T2DM	rs1665901	A	T	0.6576	0.0398	0.0068	4.973e-09	34.2569
T2DM	rs77864822	A	G	0.9295	0.0753	0.0129	5.005e-09	34.073
T2DM	rs3019208	A	G	0.6847	0.0397	0.0068	5.431e-09	34.085
T2DM	rs1561927	T	C	0.7328	-0.042	0.0072	6.115e-09	34.0278
T2DM	rs9873519	T	C	0.5384	0.0371	0.0064	6.292e-09	33.6038
T2DM	rs79920718	A	G	0.3385	0.0389	0.0067	6.431e-09	33.7093
T2DM	rs12680692	A	T	0.3206	0.0413	0.0071	6.602e-09	33.8363
T2DM	rs1468906	A	G	0.6442	0.0388	0.0067	7.029e-09	33.5362
T2DM	rs1412234	T	C	0.6739	-0.0393	0.0068	7.713e-09	33.4016
T2DM	rs2896177	A	G	0.5413	-0.0367	0.0064	9.128e-09	32.8831
T2DM	rs12920022	A	T	0.1582	0.0528	0.0092	1.001e-08	32.9376
T2DM	rs12140153	T	G	0.0953	-0.0645	0.0113	1.17e-08	32.5809
T2DM	rs141521721	A	C	0.0233	0.1212	0.0214	1.392e-08	32.0758
T2DM	rs3783394	A	G	0.3477	-0.038	0.0067	1.421e-08	32.1675
T2DM	rs7325671	T	C	0.1264	0.0545	0.0096	1.533e-08	32.2293
T2DM	rs13330951	A	G	0.5043	0.0361	0.0064	1.584e-08	31.8167
T2DM	rs6444809	T	C	0.8723	0.0544	0.0096	1.628e-08	32.1111
T2DM	rs9563615	A	T	0.7092	0.0408	0.0072	1.628e-08	32.1111
T2DM	rs7667864	A	C	0.2838	-0.0402	0.0071	1.64e-08	32.0579
T2DM	rs7240767	T	C	0.626	-0.0372	0.0066	1.705e-08	31.7686
T2DM	rs329122	A	G	0.4292	0.0366	0.0065	1.719e-08	31.7056
T2DM	rs5758223	A	G	0.7134	0.0401	0.0071	1.779e-08	31.8986
T2DM	rs17744783	A	T	0.1073	0.0577	0.0103	1.873e-08	31.3818
T2DM	rs11680058	A	G	0.8648	0.0581	0.0104	2.081e-08	31.2094
T2DM	rs6545714	A	G	0.6081	-0.0363	0.0065	2.246e-08	31.1879
T2DM	rs17522122	T	G	0.474	0.0356	0.0064	2.49e-08	30.9414
T2DM	rs9665898	T	C	0.1361	-0.0525	0.0094	2.528e-08	31.1934
T2DM	rs2767036	A	C	0.7086	-0.0389	0.007	2.936e-08	30.8818
T2DM	rs1431841	T	G	0.2113	0.0429	0.0077	3.078e-08	31.0408
T2DM	rs1117610	A	T	0.7737	-0.0423	0.0076	3.125e-08	30.978
T2DM	rs10750397	A	G	0.2829	0.0394	0.0071	3.132e-08	30.7947
T2DM	rs28663084	A	G	0.673	-0.0376	0.0068	3.298e-08	30.5744
T2DM	rs17122772	C	G	0.7736	-0.0428	0.0077	3.313e-08	30.8963
T2DM	rs1517037	T	C	0.1935	-0.0451	0.0082	3.345e-08	30.25
T2DM	rs13385171	T	C	0.4149	0.0357	0.0065	3.81e-08	30.1654
T2DM	rs6687271	A	C	0.7521	-0.0402	0.0073	4.136e-08	30.3254
T2DM	rs9304665	A	T	0.7595	0.0418	0.0076	4.529e-08	30.25
T2DM	rs320369	A	G	0.3232	0.0372	0.0068	4.602e-08	29.9273
T2DM	rs672271	T	C	0.9062	-0.06	0.011	4.825e-08	29.7521
T2DM	rs11842871	T	G	0.2669	-0.04	0.0073	4.825e-08	30.0244
FIns	rs2943646	A	G	0.377	-0.025	0.0019	8.473e-39	173.13
FIns	rs1260326	T	C	0.413	-0.0231	0.0019	8.418e-38	147.814
FIns	rs7012814	A	G	0.471	-0.0219	0.0019	8.342e-30	132.856
FIns	rs13389219	T	C	0.409	-0.0199	0.0019	5.838e-28	109.698
FIns	rs35000407	T	G	0.883	0.0258	0.0028	1.504e-21	84.9031
FIns	rs6674544	A	G	0.574	0.0177	0.002	6.973e-21	78.3225
FIns	rs459193	A	G	0.285	-0.0181	0.0021	1.123e-18	74.288
FIns	rs4865796	A	G	0.707	0.0165	0.002	7.329e-17	68.0625
FIns	rs1474696	A	G	0.524	-0.0147	0.0018	3.019e-16	66.6944
FIns	rs860598	A	G	0.824	0.0177	0.0025	6.879e-12	50.1264
FIns	rs116141873	T	G	0.032	0.0428	0.0059	1.423e-11	52.624
FIns	rs3775380	A	G	0.5	-0.0119	0.0018	1.477e-11	43.7068
FIns	rs9884482	T	C	0.608	-0.0125	0.0019	2.879e-11	43.2825
FIns	rs731839	A	G	0.658	-0.0121	0.0019	3.865e-11	40.5568
FIns	rs7133378	A	G	0.339	-0.0127	0.002	5.996e-11	40.3225
FIns	rs75179845	T	C	0.921	-0.0216	0.0035	6.051e-11	38.0865
FIns	rs17036126	T	C	0.129	0.0209	0.003	1.279e-10	48.5344
FIns	rs118164457	T	C	0.963	-0.0345	0.0057	3.858e-10	36.6343
FIns	rs1206760	A	G	0.522	-0.0112	0.0019	8.821e-10	34.7479
FIns	rs2780215	A	G	0.958	0.0392	0.0063	1.064e-09	38.716
FIns	rs7903146	T	C	0.307	-0.0116	0.0021	1.237e-09	30.5125
FIns	rs11708067	A	G	0.823	-0.0135	0.0023	1.299e-09	34.4518
FIns	rs12454712	T	C	0.602	0.0142	0.0025	1.777e-09	32.2624
FIns	rs1351394	T	C	0.471	-0.0111	0.0018	2.708e-09	38.0278
FIns	rs6487237	A	C	0.79	0.0154	0.0026	4.682e-09	35.0828
FIns	rs6905288	A	G	0.602	0.0112	0.0019	7.75e-09	34.7479
FIns	rs5017305	A	T	0.236	0.0137	0.0026	1.067e-08	27.7648
FIns	rs972283	A	G	0.456	-0.0105	0.0019	1.093e-08	30.5402
FIns	rs2108349	A	G	0.686	-0.0115	0.002	1.133e-08	33.0625
FIns	rs2845885	T	C	0.931	-0.0204	0.0039	1.18e-08	27.3609
FIns	rs17331151	T	C	0.106	-0.0162	0.0031	1.524e-08	27.3091
FIns	rs62271373	A	T	0.059	0.0256	0.0048	1.596e-08	28.4444
FIns	rs10865959	C	G	0.3	0.0138	0.0022	1.992e-08	39.3471
FIns	rs73013411	A	C	0.12	-0.018	0.0032	2.084e-08	31.6406
FIns	rs13258890	T	C	0.748	0.0128	0.0025	2.765e-08	26.2144
FIns	rs11727676	T	C	0.916	-0.0203	0.0039	2.898e-08	27.0934
FIns	rs6855363	T	C	0.653	0.0125	0.002	4.039e-08	39.0625
FIns	rs10050393	T	C	0.54	0.009	0.0019	4.843e-08	22.4377
FGlu	rs573225	A	G	0.673	0.0693	0.0017	1e-200	1661.76
FGlu	rs10830963	C	G	0.714	-0.0772	0.0019	1e-200	1650.93
FGlu	rs878521	A	G	0.249	0.0549	0.002	2.65e-174	753.502
FGlu	rs1260326	T	C	0.413	-0.0282	0.0017	4.481e-65	275.17
FGlu	rs9650069	T	C	0.284	-0.0286	0.0018	8.306e-58	252.457
FGlu	rs10487796	A	T	0.484	-0.0261	0.0016	4.619e-52	266.098
FGlu	rs11708067	A	G	0.823	0.0281	0.002	1.626e-43	197.402
FGlu	rs10838524	A	G	0.48	0.0238	0.0016	1.559e-40	221.266
FGlu	rs13389076	A	G	0.034	0.0609	0.0049	1.724e-36	154.469
FGlu	rs7163757	T	C	0.433	-0.0217	0.0016	2.641e-36	183.941
FGlu	rs17168486	T	C	0.176	0.028	0.0021	4.17e-36	177.778
FGlu	rs7903146	T	C	0.307	0.0259	0.0019	1.995e-35	185.82
FGlu	rs1820176	T	C	0.704	0.0247	0.002	1.905e-34	152.522
FGlu	rs12784552	A	G	0.924	0.0329	0.003	2.863e-31	120.268
FGlu	rs10974438	A	C	0.62	-0.0198	0.0017	9.848e-31	135.654
FGlu	rs1604038	T	C	0.288	-0.0198	0.0018	4.468e-28	121
FGlu	rs2979422	T	C	0.869	-0.0243	0.0024	3.846e-26	102.516
FGlu	rs11603349	T	C	0.832	0.0236	0.0022	3.116e-25	115.074
FGlu	rs6113722	A	G	0.066	-0.0424	0.0044	7.66e-25	92.8595
FGlu	rs10811660	A	G	0.165	-0.0223	0.0022	7.938e-25	102.746
FGlu	rs7012637	A	G	0.47	-0.018	0.0017	9.746e-25	112.111
FGlu	rs10838693	C	G	0.314	0.0177	0.0018	3.442e-23	96.6944
FGlu	rs174583	T	C	0.375	-0.0168	0.0017	3.371e-22	97.6609
FGlu	rs2075423	T	G	0.376	-0.0161	0.0017	3.183e-21	89.692
FGlu	rs11619319	A	G	0.766	-0.0173	0.002	3.412e-20	74.8225
FGlu	rs9348441	A	T	0.272	0.0176	0.0018	4.402e-20	95.6049
FGlu	rs3778321	A	G	0.176	-0.0186	0.0021	3.157e-17	78.449
FGlu	rs507666	A	G	0.189	0.0164	0.0021	6.992e-17	60.9887
FGlu	rs16913693	T	G	0.971	0.0394	0.0049	2.82e-16	64.6547
FGlu	rs3829109	A	G	0.276	-0.0163	0.002	1.087e-15	66.4225
FGlu	rs111884754	A	C	0.055	-0.0248	0.0035	7.814e-15	50.2073
FGlu	rs10305457	T	C	0.065	0.0235	0.0032	1.209e-14	53.9307
FGlu	rs17265513	T	C	0.796	-0.0158	0.0021	5.102e-14	56.6077
FGlu	rs6808574	T	C	0.394	-0.0127	0.0017	7.209e-14	55.8097
FGlu	rs2839671	A	G	0.164	-0.016	0.0022	8.379e-14	52.8926
FGlu	rs6538804	C	G	0.623	0.0142	0.0019	9.413e-14	55.856
FGlu	rs11610045	A	G	0.454	0.0144	0.0019	3.26e-13	57.4404
FGlu	rs16851397	A	G	0.955	0.0327	0.0042	1.26e-12	60.6173
FGlu	rs1057394	A	G	0.625	-0.0124	0.0018	1.911e-12	47.4568
FGlu	rs6598541	A	G	0.352	0.0114	0.0017	4.124e-12	44.9689
FGlu	rs12888855	A	C	0.189	-0.0135	0.002	6.019e-12	45.5625
FGlu	rs12055786	T	C	0.384	0.012	0.0017	1.166e-11	49.827
FGlu	rs180935712	A	G	0.011	0.057	0.0082	2.115e-11	48.3195
FGlu	rs78132593	A	C	0.203	-0.0147	0.0022	2.598e-10	44.6467
FGlu	rs348330	A	G	0.631	-0.0122	0.002	3.036e-10	37.21
FGlu	rs6662924	A	C	0.198	0.0143	0.0023	3.341e-10	38.656
FGlu	rs35889227	T	G	0.617	-0.013	0.0019	3.365e-10	46.8144
FGlu	rs4862423	T	C	0.401	0.0123	0.0019	4.447e-10	41.9086
FGlu	rs157512	T	C	0.73	0.0134	0.0021	5.426e-10	40.7166
FGlu	rs7178572	A	G	0.321	-0.0121	0.0018	7.086e-10	45.1883
FGlu	rs7708285	A	G	0.686	-0.0133	0.0019	1.253e-09	49
FGlu	rs7095788	T	C	0.358	-0.0106	0.0018	1.976e-09	34.679
FGlu	rs7256920	A	G	0.491	-0.0104	0.0018	2.752e-09	33.3827
FGlu	rs189548	A	G	0.723	-0.0123	0.002	2.811e-09	37.8225
FGlu	rs3842753	T	G	0.28	0.0134	0.0022	2.841e-09	37.0992
FGlu	rs6489811	A	G	0.488	-0.011	0.0018	3.267e-09	37.3457
FGlu	rs2238435	C	G	0.381	0.0112	0.0019	3.824e-09	34.7479
FGlu	rs12541643	T	C	0.479	0.0118	0.0019	4.511e-09	38.5706
FGlu	rs12898997	T	C	0.598	-0.0098	0.0017	4.641e-09	33.2318
FGlu	rs896854	T	C	0.458	0.0099	0.0016	5.612e-09	38.2852
FGlu	rs58925536	T	C	0.032	0.0306	0.0053	5.821e-09	33.3343
FGlu	rs2657879	A	G	0.798	-0.0119	0.0022	7.334e-09	29.2583
FGlu	rs194518	A	G	0.52	0.0102	0.0018	8.757e-09	32.1111
FGlu	rs39713	T	C	0.062	-0.0169	0.0031	1.767e-08	29.7201
FGlu	rs140809953	A	G	0.024	0.0369	0.0073	2.112e-08	25.5509
FGlu	rs4760278	A	C	0.181	-0.011	0.002	3.331e-08	30.25
FGlu	rs17437560	T	C	0.11	-0.0175	0.0032	3.331e-08	29.9072
FGlu	rs17270243	A	G	0.76	-0.0104	0.0021	3.616e-08	24.5261
2hGlu	rs878521	A	G	0.249	0.099	0.0094	1.254e-28	110.921
2hGlu	rs7903146	T	C	0.307	0.0854	0.0087	2.793e-26	96.3557
2hGlu	rs1800437	C	G	0.208	0.1004	0.0099	4.788e-26	102.848
2hGlu	rs11708067	A	G	0.823	0.0872	0.0093	1.979e-22	87.9158
2hGlu	rs17271305	A	G	0.591	-0.0587	0.0077	2.883e-14	58.1159
2hGlu	rs117643180	A	C	0.033	0.234	0.0327	7.308e-14	51.2078
2hGlu	rs1260326	T	C	0.413	0.0486	0.0078	5.929e-12	38.8225
2hGlu	rs150111048	A	G	0.751	-0.0596	0.0089	1.138e-11	44.8448
2hGlu	rs550057	T	C	0.286	0.0526	0.0085	3.615e-11	38.2943
2hGlu	rs2649999	T	C	0.359	0.0498	0.0082	2.009e-10	36.8834
2hGlu	rs2126259	T	C	0.091	-0.0716	0.0121	2.976e-10	35.0151
2hGlu	rs112824462	A	G	0.276	-0.0584	0.0102	6.732e-09	32.7812
2hGlu	rs12692738	T	C	0.735	0.0486	0.009	2.716e-08	29.16
2hGlu	rs4148646	C	G	0.336	0.0397	0.0078	4.386e-08	25.9055
HbA1c	rs17476364	T	C	0.901	0.0858	0.0023	1e-200	1391.61
HbA1c	rs560887	T	C	0.306	-0.0307	0.0014	5.55e-122	480.862
HbA1c	rs9909940	T	C	0.323	0.0322	0.0014	1.43e-116	529
HbA1c	rs2971670	T	C	0.181	0.0316	0.0017	5.1e-88	345.522
HbA1c	rs9376090	T	C	0.728	0.0247	0.0014	1.897e-62	311.27
HbA1c	rs855791	A	G	0.4	0.0188	0.0013	1.337e-56	209.136
HbA1c	rs4737009	A	G	0.262	0.0228	0.0015	8.292e-56	231.04
HbA1c	rs857725	T	G	0.723	-0.0208	0.0014	5.426e-55	220.735
HbA1c	rs1800562	A	G	0.046	-0.0383	0.0027	2.327e-50	201.219
HbA1c	rs2748427	A	G	0.803	-0.0307	0.0022	9.819e-49	194.729
HbA1c	rs837763	T	C	0.578	0.0176	0.0013	5.197e-38	183.29
HbA1c	rs10830963	C	G	0.714	-0.0197	0.0015	1.541e-36	172.484
HbA1c	rs6474359	T	C	0.978	0.0427	0.0038	1.913e-33	126.267
HbA1c	rs76533333	A	G	0.913	-0.0265	0.0025	2.81e-29	112.36
HbA1c	rs12612492	T	C	0.148	0.0188	0.0019	1.883e-26	97.9058
HbA1c	rs13134327	A	G	0.331	0.0144	0.0014	2.808e-26	105.796
HbA1c	rs11558471	A	G	0.707	0.0151	0.0014	3.381e-25	116.332
HbA1c	rs61750929	T	C	0.041	-0.0284	0.0029	9.486e-24	95.9049
HbA1c	rs17533945	T	C	0.582	-0.0128	0.0014	1.617e-23	83.5918
HbA1c	rs7903146	T	C	0.307	0.0133	0.0014	1.044e-22	90.25
HbA1c	rs4760682	A	C	0.817	0.0164	0.0018	3.197e-20	83.0123
HbA1c	rs2908277	A	G	0.117	0.0166	0.002	1.29e-18	68.89
HbA1c	rs11719201	T	C	0.182	-0.0129	0.0015	2.431e-18	73.96
HbA1c	rs13389076	A	G	0.034	0.0332	0.0038	3.036e-18	76.3324
HbA1c	rs9914988	A	G	0.802	0.0125	0.0016	4.656e-17	61.0352
HbA1c	rs6804915	A	C	0.288	-0.0108	0.0014	2.759e-16	59.5102
HbA1c	rs7042939	A	G	0.418	0.0102	0.0013	1.497e-15	61.5621
HbA1c	rs13089972	A	T	0.584	0.0111	0.0014	1.874e-15	62.8622
HbA1c	rs651007	T	C	0.215	0.0108	0.0015	3.28e-15	51.84
HbA1c	rs11248914	T	C	0.698	0.0114	0.0014	1.42e-14	66.3061
HbA1c	rs1367173	T	C	0.106	-0.0152	0.002	1.66e-14	57.76
HbA1c	rs10811661	T	C	0.835	0.0128	0.0017	1.735e-14	56.692
HbA1c	rs10774624	A	G	0.525	0.0093	0.0013	4.17e-14	51.1775
HbA1c	rs7861647	T	C	0.193	0.0128	0.0016	4.499e-14	64
HbA1c	rs4980325	T	G	0.532	0.0108	0.0014	4.703e-14	59.5102
HbA1c	rs10405535	A	G	0.29	0.0122	0.0016	6.474e-14	58.1406
HbA1c	rs10231021	A	T	0.492	0.0089	0.0013	8.692e-14	46.8698
HbA1c	rs12491937	A	G	0.555	0.009	0.0013	1.417e-13	47.929
HbA1c	rs9818758	A	G	0.204	0.0131	0.0017	1.494e-13	59.3806
HbA1c	rs11257655	T	C	0.241	0.011	0.0016	1.911e-13	47.2656
HbA1c	rs174559	A	G	0.285	-0.0106	0.0014	3.311e-13	57.3265
HbA1c	rs452306	T	C	0.627	-0.0098	0.0014	5.506e-13	49
HbA1c	rs1175549	A	C	0.786	0.0098	0.0015	7.127e-13	42.6844
HbA1c	rs2015803	T	C	0.265	0.0112	0.0016	2.275e-12	49
HbA1c	rs1278769	A	G	0.231	-0.0091	0.0015	5.515e-12	36.8044
HbA1c	rs2375278	A	G	0.176	0.0112	0.0017	1.049e-11	43.4048
HbA1c	rs267738	T	G	0.797	0.0109	0.0016	1.141e-11	46.4102
HbA1c	rs10151436	A	T	0.89	0.013	0.0021	3.851e-11	38.322
HbA1c	rs3778321	A	G	0.176	-0.0106	0.0016	4.18e-11	43.8906
HbA1c	rs7190771	A	G	0.332	0.0085	0.0013	6.021e-11	42.7515
HbA1c	rs117233107	A	G	0.02	-0.047	0.0072	8.453e-11	42.6119
HbA1c	rs10946402	T	G	0.831	-0.0101	0.0016	1.119e-10	39.8477
HbA1c	rs340882	C	G	0.42	-0.0084	0.0013	1.483e-10	41.7515
HbA1c	rs6877043	T	C	0.638	0.0085	0.0014	1.987e-10	36.8622
HbA1c	rs11643024	A	G	0.303	0.0084	0.0015	7.975e-10	31.36
HbA1c	rs2001846	T	C	0.471	-0.0069	0.0013	8.577e-10	28.1716
HbA1c	rs204995	A	G	0.781	-0.0098	0.0018	1.932e-09	29.642
HbA1c	rs151165	A	T	0.397	0.0079	0.0014	2.037e-09	31.8418
HbA1c	rs13234131	A	G	0.876	-0.0113	0.002	2.061e-09	31.9225
HbA1c	rs360147	T	C	0.264	-0.0086	0.0015	2.076e-09	32.8711
HbA1c	rs11039154	T	C	0.277	-0.0087	0.0014	3.105e-09	38.6173
HbA1c	rs7198799	T	C	0.281	0.0083	0.0014	4.759e-09	35.148
HbA1c	rs13419763	T	C	0.588	0.008	0.0014	5.481e-09	32.6531
HbA1c	rs7547793	A	C	0.12	-0.0118	0.0021	6.611e-09	31.5737
HbA1c	rs737092	T	C	0.501	-0.0073	0.0013	7.569e-09	31.5325
HbA1c	rs1535464	A	G	0.212	-0.0086	0.0017	1.111e-08	25.5917
HbA1c	rs10169706	T	C	0.04	0.026	0.0046	1.482e-08	31.9471
HbA1c	rs6798941	T	C	0.322	0.0086	0.0015	1.491e-08	32.8711
HbA1c	rs28671200	T	G	0.646	0.0086	0.0017	1.56e-08	25.5917
HbA1c	rs79403657	C	G	0.823	-0.009	0.0017	2.033e-08	28.0277
HbA1c	rs3829109	A	G	0.276	-0.0086	0.0015	2.683e-08	32.8711
HbA1c	rs8138197	A	G	0.488	-0.0073	0.0014	3.538e-08	27.1888
HbA1c	rs608793	T	C	0.479	0.0065	0.0013	4.545e-08	25
HbA1c	rs4727979	A	C	0.906	0.0121	0.0024	4.605e-08	25.4184
HbA1c	rs7127313	T	C	0.336	0.0066	0.0013	4.848e-08	25.7751

## Sheet: Table S4
Supplementary Table 4. Information of included CMR traits
Full Name	Name	Source	Category	Short
Ascending aorta diameter	AAo_diameter_1	Pirruccello et al. (2023)	ascending aorta	AAo
Ascending aorta diameter	AAo_diameter_2	Pirruccello et al. (2022)	ascending aorta	AAo
Ascending aorta diameter	AAo_diameter_3	Tcheandjieu et al. (2022)	ascending aorta	AAo
Ascending aorta distensibility	AAo_distensibility_1	Benjamins et al. (2022)	ascending aorta	AAo
Ascending aorta distensibility	AAo_distensibility_2	Pirruccello et al. (2023)	ascending aorta	AAo
Ascending aorta distensibility	AAo_distensibility_3	Zhao et al. (2023)	ascending aorta	AAo
Ascending aorta maximum area	AAo_max_area_1	Benjamins et al. (2022)	ascending aorta	AAo
Ascending aorta maximum area	AAo_max_area_2	Zhao et al. (2023)	ascending aorta	AAo
Ascending aorta minimum area	AAo_min_area_1	Benjamins et al. (2022)	ascending aorta	AAo
Ascending aorta minimum area	AAo_min_area_2	Zhao et al. (2023)	ascending aorta	AAo
Ascending aorta strain	AAo_strain	Pirruccello et al. (2023)	ascending aorta	AAo
Descending aorta diameter	DAo_diameter_1	Pirruccello et al. (2023)	descending aorta	DAo
Descending aorta diameter	DAo_diameter_2	Pirruccello et al. (2022)	descending aorta	DAo
Descending aorta distensibility	DAo_distensibility_1	Pirruccello et al. (2023)	descending aorta	DAo
Descending aorta distensibility	DAo_distensibility_2	Zhao et al. (2023)	descending aorta	DAo
Descending aorta maximum area	DAo_max_area	Zhao et al. (2023)	descending aorta	DAo
Descending aorta minimum area	DAo_min_area	Zhao et al. (2023)	descending aorta	DAo
Descending aorta strain	DAo_strain	Pirruccello et al. (2023)	descending aorta	DAo
Global longitudinal strain	Ell_global	Zhao et al. (2023)	left ventricle	LV
Global myocardial-wall thickness at end-diastole	WT_global	Zhao et al. (2023)	left ventricle	LV
Global peak circumferential strain	Ecc_global	Zhao et al. (2023)	left ventricle	LV
Global radial strain	Err_global	Zhao et al. (2023)	left ventricle	LV
Left atrium ejection fraction	LAEF	Zhao et al. (2023)	left atrium	LA
Left atrium maximum volume	LAV_max	Zhao et al. (2023)	left atrium	LA
Left atrium minimum volume	LAV_min	Zhao et al. (2023)	left atrium	LA
Left atrium stroke volume	LASV	Zhao et al. (2023)	left atrium	LA
Left ventricular cardiac output	LVCO	Zhao et al. (2023)	left ventricle	LV
Left ventricular ejection fraction	LVEF	Zhao et al. (2023)	left ventricle	LV
Left ventricular end-diastolic volume	LVEDV	Zhao et al. (2023)	left ventricle	LV
Left ventricular end-systolic volume	LVESV	Zhao et al. (2023)	left ventricle	LV
Left ventricular mass	LVM_1	Khurshid et al. (2023)	left ventricle	LV
Left ventricular mass indexed by body surface area	LVMI	Khurshid et al. (2023)	left ventricle	LV
Left ventricular myocardial mass	LVM_2	Zhao et al. (2023)	left ventricle	LV
Left ventricular stroke volume	LVSV	Zhao et al. (2023)	left ventricle	LV
Regional longitudinal strain	Ell_1	Zhao et al. (2023)	left ventricle	LV
Regional longitudinal strain	Ell_2	Zhao et al. (2023)	left ventricle	LV
Regional longitudinal strain	Ell_3	Zhao et al. (2023)	left ventricle	LV
Regional longitudinal strain	Ell_4	Zhao et al. (2023)	left ventricle	LV
Regional longitudinal strain	Ell_5	Zhao et al. (2023)	left ventricle	LV
Regional longitudinal strain	Ell_6	Zhao et al. (2023)	left ventricle	LV
Regional myocardial-wall thickness at end-diastole	WT_AHA_1	Zhao et al. (2023)	left ventricle	LV
Regional myocardial-wall thickness at end-diastole	WT_AHA_10	Zhao et al. (2023)	left ventricle	LV
Regional myocardial-wall thickness at end-diastole	WT_AHA_11	Zhao et al. (2023)	left ventricle	LV
Regional myocardial-wall thickness at end-diastole	WT_AHA_12	Zhao et al. (2023)	left ventricle	LV
Regional myocardial-wall thickness at end-diastole	WT_AHA_13	Zhao et al. (2023)	left ventricle	LV
Regional myocardial-wall thickness at end-diastole	WT_AHA_14	Zhao et al. (2023)	left ventricle	LV
Regional myocardial-wall thickness at end-diastole	WT_AHA_15	Zhao et al. (2023)	left ventricle	LV
Regional myocardial-wall thickness at end-diastole	WT_AHA_16	Zhao et al. (2023)	left ventricle	LV
Regional myocardial-wall thickness at end-diastole	WT_AHA_2	Zhao et al. (2023)	left ventricle	LV
Regional myocardial-wall thickness at end-diastole	WT_AHA_3	Zhao et al. (2023)	left ventricle	LV
Regional myocardial-wall thickness at end-diastole	WT_AHA_4	Zhao et al. (2023)	left ventricle	LV
Regional myocardial-wall thickness at end-diastole	WT_AHA_5	Zhao et al. (2023)	left ventricle	LV
Regional myocardial-wall thickness at end-diastole	WT_AHA_6	Zhao et al. (2023)	left ventricle	LV
Regional myocardial-wall thickness at end-diastole	WT_AHA_7	Zhao et al. (2023)	left ventricle	LV
Regional myocardial-wall thickness at end-diastole	WT_AHA_8	Zhao et al. (2023)	left ventricle	LV
Regional myocardial-wall thickness at end-diastole	WT_AHA_9	Zhao et al. (2023)	left ventricle	LV
Regional peak circumferential strain	Ecc_AHA_1	Zhao et al. (2023)	left ventricle	LV
Regional peak circumferential strain	Ecc_AHA_10	Zhao et al. (2023)	left ventricle	LV
Regional peak circumferential strain	Ecc_AHA_11	Zhao et al. (2023)	left ventricle	LV
Regional peak circumferential strain	Ecc_AHA_12	Zhao et al. (2023)	left ventricle	LV
Regional peak circumferential strain	Ecc_AHA_13	Zhao et al. (2023)	left ventricle	LV
Regional peak circumferential strain	Ecc_AHA_14	Zhao et al. (2023)	left ventricle	LV
Regional peak circumferential strain	Ecc_AHA_15	Zhao et al. (2023)	left ventricle	LV
Regional peak circumferential strain	Ecc_AHA_16	Zhao et al. (2023)	left ventricle	LV
Regional peak circumferential strain	Ecc_AHA_2	Zhao et al. (2023)	left ventricle	LV
Regional peak circumferential strain	Ecc_AHA_3	Zhao et al. (2023)	left ventricle	LV
Regional peak circumferential strain	Ecc_AHA_4	Zhao et al. (2023)	left ventricle	LV
Regional peak circumferential strain	Ecc_AHA_5	Zhao et al. (2023)	left ventricle	LV
Regional peak circumferential strain	Ecc_AHA_6	Zhao et al. (2023)	left ventricle	LV
Regional peak circumferential strain	Ecc_AHA_7	Zhao et al. (2023)	left ventricle	LV
Regional peak circumferential strain	Ecc_AHA_8	Zhao et al. (2023)	left ventricle	LV
Regional peak circumferential strain	Ecc_AHA_9	Zhao et al. (2023)	left ventricle	LV
Regional radial strain	Err_AHA_1	Zhao et al. (2023)	left ventricle	LV
Regional radial strain	Err_AHA_10	Zhao et al. (2023)	left ventricle	LV
Regional radial strain	Err_AHA_11	Zhao et al. (2023)	left ventricle	LV
Regional radial strain	Err_AHA_12	Zhao et al. (2023)	left ventricle	LV
Regional radial strain	Err_AHA_13	Zhao et al. (2023)	left ventricle	LV
Regional radial strain	Err_AHA_14	Zhao et al. (2023)	left ventricle	LV
Regional radial strain	Err_AHA_15	Zhao et al. (2023)	left ventricle	LV
Regional radial strain	Err_AHA_16	Zhao et al. (2023)	left ventricle	LV
Regional radial strain	Err_AHA_2	Zhao et al. (2023)	left ventricle	LV
Regional radial strain	Err_AHA_3	Zhao et al. (2023)	left ventricle	LV
Regional radial strain	Err_AHA_4	Zhao et al. (2023)	left ventricle	LV
Regional radial strain	Err_AHA_5	Zhao et al. (2023)	left ventricle	LV
Regional radial strain	Err_AHA_6	Zhao et al. (2023)	left ventricle	LV
Regional radial strain	Err_AHA_7	Zhao et al. (2023)	left ventricle	LV
Regional radial strain	Err_AHA_8	Zhao et al. (2023)	left ventricle	LV
Regional radial strain	Err_AHA_9	Zhao et al. (2023)	left ventricle	LV
Right atrium ejection fraction	RAEF	Zhao et al. (2023)	right atrium	RA
Right atrium maximum volume	RAV_max	Zhao et al. (2023)	right atrium	RA
Right atrium minimum volume	RAV_min	Zhao et al. (2023)	right atrium	RA
Right atrium stroke volume	RASV	Zhao et al. (2023)	right atrium	RA
Right ventricular ejection fraction	RVEF	Zhao et al. (2023)	right ventricle	RV
Right ventricular end-diastolic volume	RVEDV	Zhao et al. (2023)	right ventricle	RV
Right ventricular end-systolic volume	RVESV	Zhao et al. (2023)	right ventricle	RV
Right ventricular stroke volume	RVSV	Zhao et al. (2023)	right ventricle	RV

## Sheet: Table S5
Supplementary Table 5. P values for all tested associations
outcome	source	T1DM		T2DM		Flns		FGlu		2hGlu		HbA1c
		P value	summary	P value	summary	P value	summary	P value	summary	P value	summary	P value	summary
AAo_diameter_1	Pirruccello et al. (2023)	0.620059	NULL	4.32809e-06	significant	0.685309	NULL	6.83353e-06	significant	5.42686e-10	significant	0.000237604	suggestive
AAo_diameter_2	Pirruccello et al. (2022)	0.668767	NULL	8.08292e-07	significant	0.983884	NULL	1.43739e-05	significant	4.54009e-10	significant	1.90501e-05	significant
AAo_diameter_3	Tcheandjieu et al. (2022)	0.186008	NULL	0.000166981	suggestive	0.818754	NULL	0.00301157	suggestive	0.00545457	suggestive	8.74872e-06	significant
AAo_distensibility_1	Benjamins et al. (2022)	3.3078e-05	significant	0.000385309	suggestive	0.0929623	NULL	0.746004	NULL	0.401032	NULL	0.605851	NULL
AAo_distensibility_2	Pirruccello et al. (2023)	0.0725484	NULL	0.0729847	NULL	0.0140311	suggestive	0.274934	NULL	0.0551486	NULL	0.256488	NULL
AAo_max_area_1	Benjamins et al. (2022)	0.0424403	suggestive	3.15158e-05	significant	0.742458	NULL	4.46506e-06	significant	0.00936694	suggestive	7.94323e-05	significant
AAo_min_area_1	Benjamins et al. (2022)	0.0145096	suggestive	4.87079e-05	significant	0.704179	NULL	3.58449e-05	significant	0.00519094	suggestive	0.000196483	suggestive
AAo_strain	Pirruccello et al. (2023)	0.0109938	suggestive	0.426786	NULL	0.0200517	suggestive	0.722164	NULL	0.590729	NULL	0.0182263	suggestive
AAo_distensibility_3	Zhao et al. (2023)	0.056559	NULL	0.0113873	suggestive	0.963365	NULL	0.892032	NULL	0.112798	NULL	0.279268	NULL
AAo_max_area_2	Zhao et al. (2023)	0.019343	suggestive	5.54771e-05	significant	0.407968	NULL	0.000365986	suggestive	0.000224115	suggestive	2.00903e-06	significant
AAo_min_area_2	Zhao et al. (2023)	0.0173877	suggestive	0.000117647	suggestive	0.531381	NULL	0.00112624	suggestive	0.00120182	suggestive	1.99549e-06	significant
DAo_diameter_1	Pirruccello et al. (2023)	0.158313	NULL	0.557266	NULL	0.881333	NULL	0.00188777	suggestive	0.000117321	suggestive	0.100664	NULL
DAo_diameter_2	Pirruccello et al. (2022)	0.0929666	NULL	0.251143	NULL	0.856125	NULL	0.00154294	suggestive	1.23477e-05	significant	0.0852494	NULL
DAo_distensibility_1	Pirruccello et al. (2023)	0.485997	NULL	2.76508e-06	significant	0.0816216	NULL	0.00761354	suggestive	0.000141305	suggestive	0.00963417	suggestive
DAo_strain	Pirruccello et al. (2023)	0.997689	NULL	0.0866094	NULL	0.244789	NULL	0.571323	NULL	0.234225	NULL	0.130479	NULL
DAo_distensibility_2	Zhao et al. (2023)	0.752024	NULL	0.00104176	suggestive	0.82834	NULL	0.141357	NULL	0.0371776	suggestive	0.132109	NULL
DAo_max_area	Zhao et al. (2023)	0.477269	NULL	0.227839	NULL	0.824345	NULL	0.000332972	suggestive	0.04055	suggestive	0.000825986	suggestive
DAo_min_area	Zhao et al. (2023)	0.513771	NULL	0.389149	NULL	0.687815	NULL	0.000177251	suggestive	0.094433	NULL	0.000392309	suggestive
Ecc_AHA_1	Zhao et al. (2023)	0.268942	NULL	0.859628	NULL	0.187515	NULL	0.292607	NULL	0.78326	NULL	0.000749491	suggestive
Ecc_AHA_10	Zhao et al. (2023)	0.625026	NULL	0.764818	NULL	0.585872	NULL	0.278364	NULL	0.737792	NULL	0.248482	NULL
Ecc_AHA_11	Zhao et al. (2023)	0.879471	NULL	0.318986	NULL	0.720304	NULL	0.55022	NULL	0.108893	NULL	0.063996	NULL
Ecc_AHA_12	Zhao et al. (2023)	0.334644	NULL	0.0174434	suggestive	0.587902	NULL	0.0158234	suggestive	0.424687	NULL	0.0516321	NULL
Ecc_AHA_13	Zhao et al. (2023)	0.0192734	suggestive	0.107566	NULL	0.017958	suggestive	0.876627	NULL	0.35888	NULL	0.835516	NULL
Ecc_AHA_14	Zhao et al. (2023)	0.00239837	suggestive	0.347815	NULL	0.0384725	suggestive	0.816108	NULL	0.281832	NULL	0.211353	NULL
Ecc_AHA_15	Zhao et al. (2023)	0.167353	NULL	0.297126	NULL	0.0510741	NULL	0.402176	NULL	0.127824	NULL	0.660422	NULL
Ecc_AHA_16	Zhao et al. (2023)	0.0304734	suggestive	0.906863	NULL	0.618425	NULL	0.416538	NULL	0.0263348	suggestive	0.232659	NULL
Ecc_AHA_2	Zhao et al. (2023)	0.0733771	NULL	0.572547	NULL	2.42707e-06	significant	0.766877	NULL	0.0587559	NULL	0.0460395	suggestive
Ecc_AHA_3	Zhao et al. (2023)	0.0785461	NULL	0.0922205	NULL	0.229143	NULL	0.0219644	suggestive	0.0965804	NULL	0.0629374	NULL
Ecc_AHA_4	Zhao et al. (2023)	0.98777	NULL	0.985524	NULL	0.01665	suggestive	0.0850472	NULL	0.831554	NULL	0.415494	NULL
Ecc_AHA_5	Zhao et al. (2023)	0.52224	NULL	0.38257	NULL	0.00239161	suggestive	0.996814	NULL	0.324759	NULL	0.138751	NULL
Ecc_AHA_6	Zhao et al. (2023)	0.201398	NULL	0.301094	NULL	0.245871	NULL	0.259243	NULL	0.637271	NULL	0.0162926	suggestive
Ecc_AHA_7	Zhao et al. (2023)	0.0284336	suggestive	0.0722945	NULL	0.000648128	suggestive	0.381751	NULL	0.163297	NULL	0.196707	NULL
Ecc_AHA_8	Zhao et al. (2023)	0.172292	NULL	0.101181	NULL	0.097751	NULL	0.482207	NULL	0.329302	NULL	0.911417	NULL
Ecc_AHA_9	Zhao et al. (2023)	0.232074	NULL	0.412926	NULL	0.44542	NULL	0.426976	NULL	0.186336	NULL	0.547175	NULL
Ecc_global	Zhao et al. (2023)	0.00465654	suggestive	0.794524	NULL	0.0821366	NULL	0.428179	NULL	0.170908	NULL	0.0216122	suggestive
Ell_1	Zhao et al. (2023)	0.0270461	suggestive	0.284035	NULL	0.508129	NULL	0.33641	NULL	0.585294	NULL	0.00535998	suggestive
Ell_2	Zhao et al. (2023)	0.0104761	suggestive	0.00313589	suggestive	0.0478388	suggestive	0.992018	NULL	0.181875	NULL	0.539645	NULL
Ell_3	Zhao et al. (2023)	0.14204	NULL	0.85978	NULL	0.184454	NULL	0.685991	NULL	0.812661	NULL	0.177501	NULL
Ell_4	Zhao et al. (2023)	0.0984653	NULL	0.802335	NULL	0.475066	NULL	0.698635	NULL	0.828022	NULL	0.0582395	NULL
Ell_5	Zhao et al. (2023)	0.673912	NULL	0.00198673	suggestive	0.000291962	suggestive	0.0614603	NULL	0.490787	NULL	0.72959	NULL
Ell_6	Zhao et al. (2023)	0.602217	NULL	0.0314195	suggestive	0.000407836	suggestive	0.385756	NULL	0.776983	NULL	0.860032	NULL
Ell_global	Zhao et al. (2023)	0.0105853	suggestive	0.848327	NULL	0.0512982	NULL	0.669562	NULL	0.799062	NULL	0.0998564	NULL
Err_AHA_1	Zhao et al. (2023)	0.876375	NULL	0.514487	NULL	0.03741	suggestive	0.0921751	NULL	0.100452	NULL	0.8535	NULL
Err_AHA_10	Zhao et al. (2023)	0.14313	NULL	0.458467	NULL	0.360613	NULL	0.574395	NULL	0.104519	NULL	0.736162	NULL
Err_AHA_11	Zhao et al. (2023)	0.0412689	suggestive	0.845084	NULL	0.0218629	suggestive	0.0547315	NULL	0.635544	NULL	0.492571	NULL
Err_AHA_12	Zhao et al. (2023)	0.490433	NULL	0.299515	NULL	0.0468475	suggestive	0.331685	NULL	0.222284	NULL	0.293106	NULL
Err_AHA_13	Zhao et al. (2023)	0.184182	NULL	0.439362	NULL	0.884383	NULL	0.586575	NULL	0.824861	NULL	0.880593	NULL
Err_AHA_14	Zhao et al. (2023)	0.709114	NULL	0.431636	NULL	0.834384	NULL	0.724684	NULL	0.0825445	NULL	0.694857	NULL
Err_AHA_15	Zhao et al. (2023)	0.0200951	suggestive	0.560807	NULL	0.138441	NULL	0.325175	NULL	0.738135	NULL	0.75261	NULL
Err_AHA_16	Zhao et al. (2023)	0.260102	NULL	0.668241	NULL	0.0292341	suggestive	0.00262192	suggestive	0.959991	NULL	0.0651896	NULL
Err_AHA_2	Zhao et al. (2023)	0.0463605	suggestive	0.538308	NULL	0.089159	NULL	0.89077	NULL	0.108447	NULL	0.0585146	NULL
Err_AHA_3	Zhao et al. (2023)	0.220794	NULL	0.0722648	NULL	0.000430037	suggestive	0.812449	NULL	0.828365	NULL	0.0544222	NULL
Err_AHA_4	Zhao et al. (2023)	0.251498	NULL	0.86126	NULL	0.0508677	NULL	0.993426	NULL	0.404229	NULL	0.120313	NULL
Err_AHA_5	Zhao et al. (2023)	0.647878	NULL	0.462222	NULL	0.125388	NULL	0.120957	NULL	0.745171	NULL	0.763054	NULL
Err_AHA_6	Zhao et al. (2023)	0.190427	NULL	0.116734	NULL	0.00836817	suggestive	0.0541269	NULL	0.393268	NULL	0.282881	NULL
Err_AHA_7	Zhao et al. (2023)	0.264372	NULL	0.308763	NULL	0.483469	NULL	0.268275	NULL	0.869127	NULL	0.694957	NULL
Err_AHA_8	Zhao et al. (2023)	0.984846	NULL	0.282118	NULL	0.555237	NULL	0.860432	NULL	0.875102	NULL	0.525238	NULL
Err_AHA_9	Zhao et al. (2023)	0.329653	NULL	0.0910481	NULL	0.710569	NULL	0.763509	NULL	0.0328102	suggestive	0.143084	NULL
Err_global	Zhao et al. (2023)	0.0957947	NULL	0.838559	NULL	0.0312915	suggestive	0.243147	NULL	0.493227	NULL	0.706717	NULL
LAEF	Zhao et al. (2023)	0.0132452	suggestive	0.490722	NULL	0.753848	NULL	0.160707	NULL	0.320851	NULL	0.245635	NULL
LASV	Zhao et al. (2023)	0.134287	NULL	0.699218	NULL	0.229955	NULL	0.628927	NULL	0.91341	NULL	0.204431	NULL
LAV_max	Zhao et al. (2023)	0.728304	NULL	0.943823	NULL	0.146167	NULL	0.567878	NULL	0.909914	NULL	0.0448934	suggestive
LAV_min	Zhao et al. (2023)	0.208595	NULL	0.778607	NULL	0.211417	NULL	0.53076	NULL	0.644441	NULL	0.0353877	suggestive
LVCO	Zhao et al. (2023)	0.503946	NULL	0.632121	NULL	0.498879	NULL	0.0246314	suggestive	0.112449	NULL	0.157503	NULL
LVEDV	Zhao et al. (2023)	0.593279	NULL	0.0322458	suggestive	0.6703	NULL	0.00121545	suggestive	0.00824906	suggestive	0.0370508	suggestive
LVEF	Zhao et al. (2023)	0.0301604	suggestive	0.606559	NULL	0.643032	NULL	0.505573	NULL	0.543899	NULL	0.637602	NULL
LVESV	Zhao et al. (2023)	0.284755	NULL	0.523108	NULL	0.950008	NULL	0.0104926	suggestive	0.460585	NULL	0.0292151	suggestive
LVM_2	Zhao et al. (2023)	0.340385	NULL	0.162029	NULL	0.0150944	suggestive	0.154194	NULL	0.901432	NULL	0.232997	NULL
LVM_1	Khurshid et al. (2023)	0.417941	NULL	0.724724	NULL	0.101029	NULL	0.831442	NULL	0.188369	NULL	0.560011	NULL
LVMI	Khurshid et al. (2023)	0.579621	NULL	0.0315103	suggestive	0.0390268	suggestive	0.823863	NULL	0.441489	NULL	0.90452	NULL
LVSV	Zhao et al. (2023)	0.436095	NULL	0.0129152	suggestive	0.283802	NULL	0.0133579	suggestive	0.0250972	suggestive	0.192871	NULL
RAEF	Zhao et al. (2023)	0.721728	NULL	0.0930144	NULL	0.299921	NULL	0.660602	NULL	0.0298283	suggestive	0.637822	NULL
RASV	Zhao et al. (2023)	0.943988	NULL	0.01674	suggestive	0.00894603	suggestive	0.0095062	suggestive	0.517073	NULL	0.248664	NULL
RAV_max	Zhao et al. (2023)	0.643252	NULL	0.00717379	suggestive	0.120629	NULL	0.0102092	suggestive	0.502036	NULL	0.0897158	NULL
RAV_min	Zhao et al. (2023)	0.821927	NULL	0.00209956	suggestive	0.79929	NULL	0.0372876	suggestive	0.303766	NULL	0.261665	NULL
RVEDV	Zhao et al. (2023)	0.565158	NULL	0.0477967	suggestive	0.99348	NULL	0.000628629	suggestive	0.0350632	suggestive	0.0511955	NULL
RVEF	Zhao et al. (2023)	0.011482	suggestive	0.219975	NULL	0.143887	NULL	0.794344	NULL	0.287404	NULL	0.0428645	suggestive
RVESV	Zhao et al. (2023)	0.640076	NULL	0.0127344	suggestive	0.892638	NULL	0.0113255	suggestive	0.271037	NULL	0.0835361	NULL
RVSV	Zhao et al. (2023)	0.149856	NULL	0.1805	NULL	0.353631	NULL	0.0475569	suggestive	0.011366	suggestive	0.775908	NULL
WT_AHA_1	Zhao et al. (2023)	0.310999	NULL	0.185095	NULL	0.000418956	suggestive	0.72613	NULL	0.746782	NULL	0.960643	NULL
WT_AHA_10	Zhao et al. (2023)	0.0650903	NULL	0.000397142	suggestive	1.10293e-05	significant	0.480596	NULL	0.671685	NULL	0.0805592	NULL
WT_AHA_11	Zhao et al. (2023)	0.238095	NULL	9.3091e-05	suggestive	2.7445e-05	significant	0.234841	NULL	0.525317	NULL	0.50922	NULL
WT_AHA_12	Zhao et al. (2023)	0.0462086	suggestive	0.00145525	suggestive	4.82362e-06	significant	0.339259	NULL	0.326477	NULL	0.864666	NULL
WT_AHA_13	Zhao et al. (2023)	0.312825	NULL	0.417554	NULL	0.00168227	suggestive	0.221316	NULL	0.756182	NULL	0.0612266	NULL
WT_AHA_14	Zhao et al. (2023)	0.145833	NULL	0.0301142	suggestive	3.75603e-07	significant	0.543309	NULL	0.675843	NULL	0.411526	NULL
WT_AHA_15	Zhao et al. (2023)	0.764477	NULL	0.0327871	suggestive	1.12803e-05	significant	0.669256	NULL	0.330667	NULL	0.189402	NULL
WT_AHA_16	Zhao et al. (2023)	0.839774	NULL	0.117221	NULL	0.0139664	suggestive	0.544876	NULL	0.913379	NULL	0.0961524	NULL
WT_AHA_2	Zhao et al. (2023)	0.372954	NULL	0.0766953	NULL	0.0688218	NULL	0.926412	NULL	0.735181	NULL	0.0452925	suggestive
WT_AHA_3	Zhao et al. (2023)	0.756398	NULL	0.0300902	suggestive	0.00562096	suggestive	0.711255	NULL	0.354611	NULL	0.0478311	suggestive
WT_AHA_4	Zhao et al. (2023)	0.437121	NULL	0.00159018	suggestive	0.00680644	suggestive	0.847162	NULL	0.865008	NULL	0.375444	NULL
WT_AHA_5	Zhao et al. (2023)	0.15241	NULL	0.000190866	suggestive	0.000668205	suggestive	0.972066	NULL	0.169999	NULL	0.485285	NULL
WT_AHA_6	Zhao et al. (2023)	0.863049	NULL	0.000292844	suggestive	2.79208e-05	significant	0.862877	NULL	0.0332866	suggestive	0.80915	NULL
WT_AHA_7	Zhao et al. (2023)	0.0754175	NULL	0.001217	suggestive	0.00144913	suggestive	0.619513	NULL	0.986705	NULL	0.195222	NULL
WT_AHA_8	Zhao et al. (2023)	0.0163981	suggestive	0.0310044	suggestive	0.000911665	suggestive	0.447025	NULL	0.401892	NULL	0.0146206	suggestive
WT_AHA_9	Zhao et al. (2023)	0.0254581	suggestive	0.00744454	suggestive	2.53215e-12	significant	0.539047	NULL	0.23587	NULL	0.317359	NULL
WT_global	Zhao et al. (2023)	0.227682	NULL	0.000457693	suggestive	6.88716e-06	significant	0.823194	NULL	0.95934	NULL	0.778412	NULL

## Sheet: Table S6
Supplementary Table 6. The associations of genetic liability to type 2 diabetes with CMR traits in multivariable analyses adjusting for body mass index
		Inverse variance weighted					MR Egger intercept
outcome	source	Estimate	Std_Error	CI_LO	CI_UP	P value	Intercept	Std_Error_Egger	P value
AAo_diameter_1	Pirruccello et al. (2023)	-0.0626146	0.0154761	-0.0929472	-0.032282	5.21246e-05	0.000871971	0.000948182	0.357769
AAo_diameter_2	Pirruccello et al. (2022)	-0.0574502	0.0157263	-0.0882732	-0.0266273	0.000259062	0.000883562	0.000963552	0.359151
AAo_max_area_1	Benjamins et al. (2022)	-0.0524994	0.0183445	-0.0884539	-0.0165448	0.00421168	0.00154077	0.00112283	0.169993
AAo_min_area_1	Benjamins et al. (2022)	-0.0409299	0.0170291	-0.0743063	-0.00755347	0.0162378	0.00182871	0.00104099	0.0789696
AAo_max_area_2	Zhao et al. (2023)	-0.0617152	0.0166387	-0.0943265	-0.0291039	0.000207971	0.00169913	0.00101063	0.0927129
DAo_distensibility_1	Pirruccello et al. (2023)	-0.0504097	0.0137843	-0.0774265	-0.0233929	0.00025516	-0.0014889	0.000842798	0.0772923

## Sheet: Table S7
Supplementary Table 7. Sensitivity analyses for the associations of genetically predicted type 1 diabetes with CMR traits
			Inverse variance weighted									Weighted median					MR Egger estimate					MR Egger intercept			MR PRESSO
outcome	source	nsnp	method	Beta	SE	LO_CI	UP_CI	P value	Q	Q_df	Cochran's Q test, P value	Beta	SE	LO_CI	UP_CI	P value	Beta	SE	LO_CI	UP_CI	P value	Intercept	SE	P value	Outliers	Global Test Pvalue	Causal_Estimate	Sd	T-stat	P value	Distortion test, P value
AAo_diameter_1	Pirruccello et al. (2023)	43	Inverse variance weighted (multiplicative random effects)	-0.00169336	0.00341564	-0.00838801	0.00500129	0.620059	61.255	42	0.0277011	-0.00169014	0.00420224	-0.00992654	0.00654626	0.687537	-0.00293998	0.00525026	-0.0132305	0.00735053	0.578548	0.000789828	0.00250587	0.754215	1	0.0334	-0.254445	0.0628327	-4.04957	0.000132325	NA
AAo_diameter_2	Pirruccello et al. (2022)	43	Inverse variance weighted (multiplicative random effects)	-0.00146379	0.00342134	-0.00816962	0.00524205	0.668767	61.7424	42	0.0251703	-0.000988793	0.00427465	-0.00936711	0.00738952	0.81707	-0.00282793	0.00525095	-0.0131198	0.00746393	0.593106	0.000866068	0.00250888	0.731708	1	0.0329	-0.361873	0.0656741	-5.51013	5.77696e-07	NA
AAo_diameter_3	Tcheandjieu et al. (2022)	37	Inverse variance weighted (multiplicative random effects)	-0.006788	0.00513278	-0.0168482	0.00327224	0.186008	61.9888	36	0.004533	-0.00976924	0.00543848	-0.0204287	0.000890191	0.0724442	-0.0049342	0.00757588	-0.0197829	0.00991452	0.519104	-0.00108331	0.00322112	0.73864	1	0.0127	-0.382573	0.0663325	-5.7675	1.87025e-07	NA
AAo_distensibility_1	Benjamins et al. (2022)	43	Inverse variance weighted (fixed effects)	0.0132503	0.00319195	0.0069941	0.0195065	3.3078e-05	39.9857	42	0.559729	0.0117455	0.00439695	0.00312748	0.0203635	0.00755617	0.0185807	0.00485465	0.00906555	0.0280958	0.000434604	-0.00338064	0.00231983	0.152657		0.5814	NA	NA	NA	NA	NA
AAo_distensibility_2	Pirruccello et al. (2023)	42	Inverse variance weighted (fixed effects)	0.00512652	0.00285495	-0.000469179	0.0107222	0.0725484	30.4052	41	0.887618	0.0031421	0.00386548	-0.00443424	0.0107184	0.416297	0.00140162	0.00433478	-0.00709455	0.00989779	0.74812	0.00236309	0.00206932	0.260258		0.9078	0.115712	0.0663461	1.74407	0.0854755	NA
AAo_max_area_1	Benjamins et al. (2022)	43	Inverse variance weighted (multiplicative random effects)	-0.00846214	0.00417024	-0.0166358	-0.000288481	0.0424403	63.3911	42	0.0180677	-0.00682618	0.00504312	-0.0167107	0.00305833	0.175876	-0.00781072	0.00641787	-0.0203897	0.00476831	0.230553	-0.000413064	0.00306615	0.893495	1	0.0244	-0.366415	0.0781935	-4.686	1.28284e-05	0.7001
AAo_min_area_1	Benjamins et al. (2022)	42	Inverse variance weighted (multiplicative random effects)	-0.00923017	0.00377606	-0.0166312	-0.0018291	0.0145096	58.1272	41	0.040108	-0.00764973	0.00425119	-0.0159821	0.000682609	0.0719505	-0.00749015	0.00579411	-0.0188466	0.00386631	0.203526	-0.00110467	0.00276837	0.69199		0.0509	NA	NA	NA	NA	NA
AAo_strain	Pirruccello et al. (2023)	42	Inverse variance weighted (fixed effects)	0.00691892	0.00272088	0.00158599	0.0122519	0.0109938	38.4251	41	0.585673	0.0055395	0.00375937	-0.00182886	0.0129079	0.140611	0.00710141	0.00413091	-0.000995176	0.015198	0.0933291	-0.000115795	0.00197234	0.953476		0.614	0.176871	0.058029	3.04798	0.00324934	NA
AAo_distensibility_3	Zhao et al. (2023)	35	Inverse variance weighted (fixed effects)	0.006764	0.00354748	-0.00018907	0.0137171	0.056559	26.4061	34	0.820559	0.00537381	0.00478656	-0.00400785	0.0147555	0.26157	0.00464962	0.00516056	-0.00546507	0.0147643	0.374121	0.00136042	0.00241144	0.576466		0.8512	NA	NA	NA	NA	NA
AAo_max_area_2	Zhao et al. (2023)	35	Inverse variance weighted (fixed effects)	-0.00823097	0.00351923	-0.0151287	-0.00133328	0.019343	43.2191	34	0.133567	-0.00672419	0.00474362	-0.0160217	0.0025733	0.15633	-0.00444141	0.00578782	-0.0157855	0.00690271	0.448316	-0.00243876	0.00270508	0.373831		0.1844	NA	NA	NA	NA	NA
AAo_min_area_2	Zhao et al. (2023)	35	Inverse variance weighted (fixed effects)	-0.00831502	0.00349605	-0.0151673	-0.00146277	0.0173877	44.5986	34	0.105506	-0.00749715	0.00476455	-0.0168357	0.00184137	0.115597	-0.00458647	0.00584417	-0.0160411	0.00686811	0.438172	-0.00239965	0.00273155	0.386027		0.1495	NA	NA	NA	NA	NA
DAo_diameter_1	Pirruccello et al. (2023)	43	Inverse variance weighted (multiplicative random effects)	0.00638787	0.00452793	-0.00248688	0.0152626	0.158313	136.202	42	7.05527e-12	0.00850901	0.00390865	0.000848047	0.01617	0.0294831	0.0144608	0.00676358	0.00120416	0.0277174	0.0385227	-0.00511855	0.00323023	0.120747	3	<1e-04	NA	NA	NA	NA	0.2735
DAo_diameter_2	Pirruccello et al. (2022)	44	Inverse variance weighted (multiplicative random effects)	0.0069763	0.00415268	-0.00116295	0.0151156	0.0929666	119.257	43	4.29913e-09	0.0110737	0.00391739	0.00339558	0.0187518	0.00470161	0.0153994	0.00615206	0.00334139	0.0274575	0.016285	-0.0053463	0.00294168	0.0762897	3	<1e-04	NA	NA	NA	NA	0.4509
DAo_distensibility_1	Pirruccello et al. (2023)	43	Inverse variance weighted (fixed effects)	-0.0019818	0.00284459	-0.00755718	0.00359359	0.485997	32.3218	42	0.85899	-0.00547843	0.0041094	-0.0135329	0.002576	0.182484	-0.00666641	0.00432497	-0.0151434	0.00181053	0.130909	0.00297049	0.0020658	0.158041		0.867	NA	NA	NA	NA	NA
DAo_strain	Pirruccello et al. (2023)	43	Inverse variance weighted (fixed effects)	7.80205e-06	0.00269396	-0.00527236	0.00528797	0.997689	55.1789	42	0.0835941	-0.00404642	0.00399613	-0.0118788	0.003786	0.311259	-0.000355791	0.00475097	-0.00966768	0.0089561	0.940668	0.000230518	0.00226887	0.919569		0.083	-0.116854	0.0626403	-1.86548	0.0661891	NA
DAo_distensibility_2	Zhao et al. (2023)	35	Inverse variance weighted (fixed effects)	0.00114795	0.00363307	-0.00597288	0.00826877	0.752024	29.1632	34	0.703666	-0.000658031	0.00483726	-0.0101391	0.008823	0.891795	-0.00334969	0.00528484	-0.013708	0.0070086	0.530561	0.00289477	0.00247022	0.249643		0.766	NA	NA	NA	NA	NA
DAo_max_area	Zhao et al. (2023)	35	Inverse variance weighted (multiplicative random effects)	0.00359947	0.00506468	-0.00632729	0.0135262	0.477269	94.0802	34	1.52617e-07	0.00709483	0.00441152	-0.00155174	0.0157414	0.10778	0.00957295	0.00733979	-0.00481303	0.0239589	0.201171	-0.00384485	0.00343093	0.270529	3	<1e-04	NA	NA	NA	NA	0.2318
DAo_min_area	Zhao et al. (2023)	35	Inverse variance weighted (multiplicative random effects)	0.00319618	0.00489478	-0.00639758	0.0127899	0.513771	90.9005	34	4.3891e-07	0.00546585	0.00430683	-0.00297554	0.0139073	0.204401	0.00943101	0.00707117	-0.00442849	0.0232905	0.191426	-0.00401294	0.0033053	0.233329	2	<1e-04	NA	NA	NA	NA	0.8739
Ecc_AHA_1	Zhao et al. (2023)	35	Inverse variance weighted (fixed effects)	-0.00421335	0.00381125	-0.0116834	0.0032567	0.268942	42.3326	34	0.154467	-0.00785602	0.00508931	-0.0178311	0.00211903	0.122678	-0.000104068	0.00620152	-0.012259	0.0120509	0.986712	-0.00264484	0.00289873	0.36817		0.1832	NA	NA	NA	NA	NA
Ecc_AHA_10	Zhao et al. (2023)	35	Inverse variance weighted (fixed effects)	-0.00189602	0.00387941	-0.00949967	0.00570762	0.625026	32.2952	34	0.551321	-0.00155306	0.00529671	-0.0119346	0.00882849	0.769359	-0.00100687	0.00564316	-0.0120675	0.0100537	0.859482	-0.000572267	0.00263766	0.829575		0.6302	NA	NA	NA	NA	NA
Ecc_AHA_11	Zhao et al. (2023)	35	Inverse variance weighted (fixed effects)	-0.000575818	0.00379729	-0.0080185	0.00686687	0.879471	41.0334	34	0.189434	-0.00797063	0.00499522	-0.0177613	0.00181999	0.110566	-0.00914446	0.00580689	-0.020526	0.00223705	0.124852	0.00551501	0.00271425	0.0502814		0.1869	NA	NA	NA	NA	NA
Ecc_AHA_12	Zhao et al. (2023)	35	Inverse variance weighted (fixed effects)	-0.00373466	0.0038709	-0.0113216	0.00385231	0.334644	40.1592	34	0.215976	-0.0091526	0.00540689	-0.0197501	0.00144491	0.0905001	-0.00700845	0.00616208	-0.0190861	0.00506923	0.263583	0.00210676	0.00287992	0.469615		0.1949	NA	NA	NA	NA	NA
Ecc_AHA_13	Zhao et al. (2023)	35	Inverse variance weighted (fixed effects)	-0.00832496	0.00355737	-0.0152974	-0.00135251	0.0192734	38.1638	34	0.28575	-0.0137653	0.00531014	-0.0241731	-0.00335737	0.00953487	-0.00842393	0.00556481	-0.019331	0.00248309	0.1396	6.3704e-05	0.00260108	0.980608		0.2638	NA	NA	NA	NA	NA
Ecc_AHA_14	Zhao et al. (2023)	35	Inverse variance weighted (fixed effects)	-0.0115895	0.00381752	-0.0190719	-0.00410718	0.00239837	31.7602	34	0.577859	-0.0154707	0.0052205	-0.0257029	-0.00523852	0.00304209	-0.0100524	0.00555319	-0.0209366	0.000831872	0.0793796	-0.000989316	0.00259561	0.705535		0.5654	NA	NA	NA	NA	NA
Ecc_AHA_15	Zhao et al. (2023)	35	Inverse variance weighted (fixed effects)	-0.00531969	0.00385273	-0.012871	0.00223166	0.167353	46.2652	34	0.0781679	-0.012771	0.00585728	-0.0242513	-0.00129071	0.0292309	-0.000277754	0.00652499	-0.0130667	0.0125112	0.966303	-0.00324489	0.00304975	0.295059		0.0847	NA	NA	NA	NA	NA
Ecc_AHA_16	Zhao et al. (2023)	35	Inverse variance weighted (fixed effects)	-0.00841426	0.0038885	-0.0160357	-0.000792796	0.0304734	28.0591	34	0.753356	-0.0117472	0.00535807	-0.0222491	-0.00124542	0.0283479	-0.00848946	0.00565648	-0.0195762	0.00259725	0.142906	4.83929e-05	0.0026437	0.985506		0.7395	NA	NA	NA	NA	NA
Ecc_AHA_2	Zhao et al. (2023)	35	Inverse variance weighted (fixed effects)	-0.00596023	0.00332885	-0.0124848	0.000564312	0.0733771	44.3599	34	0.10999	-0.00485783	0.00462384	-0.0139206	0.0042049	0.293441	-0.00369733	0.00558803	-0.0146499	0.00725521	0.512789	-0.00145641	0.00261189	0.580876		0.1235	NA	NA	NA	NA	NA
Ecc_AHA_3	Zhao et al. (2023)	35	Inverse variance weighted (multiplicative random effects)	-0.0092529	0.00525977	-0.019562	0.00105624	0.0785461	61.7589	34	0.00248678	-0.00564945	0.0056368	-0.0166976	0.00539867	0.316225	-0.00426211	0.00767367	-0.0193025	0.0107783	0.582353	-0.003212	0.00358669	0.376987	1	0.0063	NA	NA	NA	NA	NA
Ecc_AHA_4	Zhao et al. (2023)	35	Inverse variance weighted (fixed effects)	6.11e-05	0.00398599	-0.00775144	0.00787364	0.98777	29.2728	34	0.698566	-0.00306367	0.00521341	-0.0132819	0.0071546	0.556765	-0.00205475	0.00579836	-0.0134195	0.00931004	0.725318	0.00136174	0.00271017	0.618685		0.7264	NA	NA	NA	NA	NA
Ecc_AHA_5	Zhao et al. (2023)	35	Inverse variance weighted (fixed effects)	0.00247674	0.00387053	-0.00510951	0.010063	0.52224	32.147	34	0.558669	-0.00457706	0.00526717	-0.0149007	0.00574658	0.384858	0.00102523	0.00563029	-0.0100101	0.0120606	0.856624	0.000934206	0.00263166	0.724857		0.4865	NA	NA	NA	NA	NA
Ecc_AHA_6	Zhao et al. (2023)	35	Inverse variance weighted (multiplicative random effects)	-0.00622262	0.00487063	-0.0157691	0.00332382	0.201398	50.8814	34	0.0314547	-0.00863179	0.00535186	-0.0191214	0.00185787	0.106776	-0.00570338	0.00719054	-0.0197968	0.00839007	0.43334	-0.000334189	0.00336098	0.921397		0.0519	NA	NA	NA	NA	NA
Ecc_AHA_7	Zhao et al. (2023)	35	Inverse variance weighted (fixed effects)	-0.00765309	0.00349257	-0.0144985	-0.000807659	0.0284336	29.7354	34	0.676768	-0.0121116	0.00497923	-0.0218709	-0.00235236	0.0149977	-0.0111833	0.00508038	-0.0211408	-0.00122573	0.0348192	0.00227218	0.00237471	0.345613		0.5713	NA	NA	NA	NA	NA
Ecc_AHA_8	Zhao et al. (2023)	35	Inverse variance weighted (multiplicative random effects)	-0.00659916	0.00483499	-0.0160757	0.00287742	0.172292	61.4846	34	0.00266666	-0.0173423	0.00559022	-0.0282991	-0.00638549	0.00192048	-0.0133407	0.00695366	-0.0269698	0.000288522	0.063732	0.00433898	0.00325026	0.191025	2	0.0067	NA	NA	NA	NA	0.1743
Ecc_AHA_9	Zhao et al. (2023)	35	Inverse variance weighted (multiplicative random effects)	-0.005576	0.00466598	-0.0147213	0.00356931	0.232074	49.5257	34	0.0415725	-0.00367998	0.00538699	-0.0142385	0.00687851	0.494528	0.0023484	0.00662254	-0.0106318	0.0153286	0.72514	-0.00510002	0.00309537	0.108919		0.0679	NA	NA	NA	NA	NA
Ecc_global	Zhao et al. (2023)	35	Inverse variance weighted (fixed effects)	-0.00993264	0.00350991	-0.0168121	-0.00305321	0.00465654	41.7655	34	0.169084	-0.0147115	0.00486183	-0.0242407	-0.00518234	0.00247875	-0.00833983	0.00573129	-0.0195732	0.00289349	0.155077	-0.00102518	0.002679	0.704416		0.173	NA	NA	NA	NA	NA
Ell_1	Zhao et al. (2023)	35	Inverse variance weighted (fixed effects)	-0.00860481	0.00389208	-0.0162333	-0.000976337	0.0270461	27.6759	34	0.76978	-0.0121672	0.00526588	-0.0224884	-0.00184613	0.0208559	-0.0109908	0.00566184	-0.022088	0.00010638	0.0608127	0.00153561	0.0026464	0.565678		0.7969	NA	NA	NA	NA	NA
Ell_2	Zhao et al. (2023)	35	Inverse variance weighted (fixed effects)	-0.00999232	0.0039037	-0.0176436	-0.00234106	0.0104761	44.6131	34	0.105239	-0.013184	0.00524387	-0.023462	-0.00290601	0.0119312	-0.0117369	0.00658921	-0.0246518	0.00117791	0.0840805	0.00112288	0.00307989	0.717748		0.123	NA	NA	NA	NA	NA
Ell_3	Zhao et al. (2023)	35	Inverse variance weighted (fixed effects)	-0.00508997	0.00346672	-0.0118847	0.0017048	0.14204	38.9972	34	0.255065	-0.0117451	0.00469496	-0.0209473	-0.00254302	0.0123617	-0.0109353	0.00529989	-0.0213231	-0.000547547	0.0470219	0.00376266	0.00247756	0.138363		0.2354	NA	NA	NA	NA	NA
Ell_4	Zhao et al. (2023)	35	Inverse variance weighted (fixed effects)	-0.00588753	0.00356315	-0.0128713	0.00109624	0.0984653	28.1663	34	0.748676	-0.00926533	0.00466643	-0.0184115	-0.000119132	0.0470856	-0.00768168	0.00518306	-0.0178405	0.00247711	0.147807	0.0011548	0.00242272	0.636749		0.7206	NA	NA	NA	NA	NA
Ell_5	Zhao et al. (2023)	35	Inverse variance weighted (fixed effects)	0.00165057	0.00392261	-0.00603774	0.00933889	0.673912	28.3983	34	0.738441	-0.00134402	0.00528479	-0.0117022	0.00901417	0.79925	0.00382484	0.00570602	-0.00735896	0.0150086	0.50732	-0.00139942	0.00266713	0.603304		0.7577	NA	NA	NA	NA	NA
Ell_6	Zhao et al. (2023)	35	Inverse variance weighted (fixed effects)	-0.00195138	0.00374391	-0.00928945	0.00538668	0.602217	29.0688	34	0.708035	-0.00636598	0.00500583	-0.0161774	0.00344546	0.203476	-0.00792719	0.00544597	-0.0186013	0.0027469	0.154949	0.00384617	0.0025455	0.140314		0.6668	0.00894669	0.0704197	0.127048	0.899272	NA
Ell_global	Zhao et al. (2023)	35	Inverse variance weighted (fixed effects)	-0.00928294	0.00363168	-0.016401	-0.00216484	0.0105853	41.3878	34	0.179372	-0.0148916	0.00492538	-0.0245454	-0.00523787	0.00249915	-0.0134032	0.00583313	-0.0248362	-0.00197032	0.0280504	0.00265208	0.00272663	0.3378		0.1475	NA	NA	NA	NA	NA
Err_AHA_1	Zhao et al. (2023)	35	Inverse variance weighted (fixed effects)	0.000607709	0.00390642	-0.00704887	0.00826429	0.876375	45.3301	34	0.0926758	0.000513994	0.00524472	-0.00976565	0.0107936	0.92193	0.000801202	0.00665995	-0.0122523	0.0138547	0.904974	-0.000124519	0.0031126	0.96833		0.1401	NA	NA	NA	NA	NA
Err_AHA_10	Zhao et al. (2023)	35	Inverse variance weighted (multiplicative random effects)	0.00699575	0.00477775	-0.00236864	0.0163601	0.14313	52.8375	34	0.0207026	0.0159486	0.0050106	0.0061278	0.0257693	0.00145774	0.00829204	0.00704753	-0.00552112	0.0221052	0.247778	-0.000834343	0.00329419	0.801625	1	0.0199	NA	NA	NA	NA	0.4706
Err_AHA_11	Zhao et al. (2023)	35	Inverse variance weighted (fixed effects)	0.00760792	0.00372787	0.000301282	0.0149145	0.0412689	40.9439	34	0.19204	0.0114591	0.00531682	0.00103815	0.0218801	0.0311417	0.00691224	0.00603817	-0.00492258	0.0187471	0.260545	0.000447752	0.00282245	0.87492		0.1936	NA	NA	NA	NA	NA
Err_AHA_12	Zhao et al. (2023)	35	Inverse variance weighted (fixed effects)	0.0025939	0.00376135	-0.00477834	0.00996614	0.490433	26.5819	34	0.81389	0.00621724	0.0049109	-0.00340813	0.0158426	0.20551	0.00438052	0.00547143	-0.00634349	0.0151045	0.42908	-0.00114998	0.00255761	0.655916		0.8207	NA	NA	NA	NA	NA
Err_AHA_13	Zhao et al. (2023)	35	Inverse variance weighted (multiplicative random effects)	0.00677356	0.00510062	-0.00322365	0.0167708	0.184182	59.3744	34	0.00452092	0.00907762	0.00509498	-0.000908541	0.0190638	0.0748016	0.00980483	0.00749609	-0.0048875	0.0244972	0.199914	-0.00195101	0.00350385	0.581408	1	0.012	NA	NA	NA	NA	NA
Err_AHA_14	Zhao et al. (2023)	35	Inverse variance weighted (fixed effects)	0.00146211	0.00391938	-0.00621988	0.0091441	0.709114	36.5964	34	0.349143	-9.6077e-05	0.00530636	-0.0104965	0.0103044	0.985554	0.00451296	0.0059592	-0.00716708	0.016193	0.454238	-0.00196353	0.00278533	0.485784		0.3273	NA	NA	NA	NA	NA
Err_AHA_15	Zhao et al. (2023)	35	Inverse variance weighted (fixed effects)	0.00906493	0.00389962	0.00142168	0.0167082	0.0200951	32.4875	34	0.541793	0.0132374	0.00562903	0.00220455	0.0242703	0.0186909	0.0134967	0.00567262	0.0023784	0.0246151	0.0232847	-0.00285229	0.00265139	0.289832		0.5005	NA	NA	NA	NA	NA
Err_AHA_16	Zhao et al. (2023)	35	Inverse variance weighted (fixed effects)	0.00432904	0.00384411	-0.00320541	0.0118635	0.260102	29.8094	34	0.673245	0.00742612	0.00507928	-0.00252926	0.0173815	0.14373	0.00370797	0.00559181	-0.00725198	0.0146679	0.511867	0.000399742	0.00261376	0.879379		0.7141	NA	NA	NA	NA	NA
Err_AHA_2	Zhao et al. (2023)	35	Inverse variance weighted (multiplicative random effects)	0.010589	0.00531551	0.000170607	0.0210074	0.0463605	63.5187	34	0.00157875	0.015386	0.00590053	0.00382095	0.026951	0.00911901	0.0069458	0.00779949	-0.00834119	0.0222328	0.37962	0.00234524	0.00364614	0.524531	1	0.0064	NA	NA	NA	NA	NA
Err_AHA_3	Zhao et al. (2023)	35	Inverse variance weighted (fixed effects)	0.0046551	0.00380188	-0.0027966	0.0121068	0.220794	27.3775	34	0.782233	0.00626217	0.00527036	-0.00406774	0.0165921	0.23476	0.00455675	0.00553042	-0.00628287	0.0153964	0.415887	6.3299e-05	0.00258508	0.980612		0.7703	NA	NA	NA	NA	NA
Err_AHA_4	Zhao et al. (2023)	35	Inverse variance weighted (fixed effects)	0.00424803	0.00370451	-0.00301281	0.0115089	0.251498	38.7028	34	0.265653	0.00613256	0.00521781	-0.00409436	0.0163595	0.23987	0.0133933	0.00540848	0.00279263	0.0239939	0.0185742	-0.00588591	0.00252795	0.0261694		0.2821	NA	NA	NA	NA	NA
Err_AHA_5	Zhao et al. (2023)	35	Inverse variance weighted (fixed effects)	0.00166462	0.00364479	-0.00547917	0.00880841	0.647878	39.2135	34	0.24746	0.00140525	0.00520763	-0.0088017	0.0116122	0.78728	0.00600211	0.00568539	-0.00514125	0.0171455	0.29877	-0.0027915	0.00265732	0.301123		0.2649	NA	NA	NA	NA	NA
Err_AHA_6	Zhao et al. (2023)	35	Inverse variance weighted (fixed effects)	-0.00501583	0.00383087	-0.0125243	0.00249268	0.190427	20.6233	34	0.965542	-0.00389119	0.00515109	-0.0139873	0.00620494	0.450002	-0.00271696	0.00557274	-0.0136395	0.00820561	0.629095	-0.00147954	0.00260478	0.573871		0.9759	NA	NA	NA	NA	NA
Err_AHA_7	Zhao et al. (2023)	35	Inverse variance weighted (multiplicative random effects)	0.00523893	0.00469388	-0.00396109	0.0144389	0.264372	50.4562	34	0.034364	0.00551589	0.00517045	-0.00461819	0.01565	0.286058	0.00418573	0.00692612	-0.00938946	0.0177609	0.54975	0.000677848	0.00323737	0.835437		0.0623	NA	NA	NA	NA	NA
Err_AHA_8	Zhao et al. (2023)	35	Inverse variance weighted (fixed effects)	-7.48353e-05	0.00393993	-0.0077971	0.00764743	0.984846	42.5946	34	0.148046	0.00227589	0.00570513	-0.00890616	0.0134579	0.689952	0.00683833	0.00629694	-0.00550367	0.0191803	0.285359	-0.00444941	0.00294328	0.140123		0.1672	NA	NA	NA	NA	NA
Err_AHA_9	Zhao et al. (2023)	35	Inverse variance weighted (multiplicative random effects)	0.00475719	0.0048801	-0.00480781	0.0143222	0.329653	54.1927	34	0.0153321	0.0140268	0.00514921	0.00393434	0.0241192	0.00644833	0.0178091	0.00649099	0.00508673	0.0305314	0.009747	-0.0084004	0.00303398	0.00915957	1	0.0153	NA	NA	NA	NA	NA
Err_global	Zhao et al. (2023)	35	Inverse variance weighted (multiplicative random effects)	0.0074027	0.00444449	-0.00130849	0.0161139	0.0957947	51.0817	34	0.0301611	0.0132248	0.00485416	0.0037106	0.0227389	0.00644154	0.0121611	0.00646251	-0.000505391	0.0248276	0.0687087	-0.0030625	0.00302057	0.318015	1	0.0369	NA	NA	NA	NA	0.8237
LAEF	Zhao et al. (2023)	35	Inverse variance weighted (fixed effects)	0.00983799	0.00397156	0.00205372	0.0176223	0.0132452	40.616	34	0.201801	0.0121483	0.00512307	0.00210709	0.0221895	0.0177259	0.0107509	0.00640581	-0.00180452	0.0233063	0.102736	-0.000587561	0.00299432	0.845637		0.2459	NA	NA	NA	NA	NA
LASV	Zhao et al. (2023)	35	Inverse variance weighted (multiplicative random effects)	0.00688594	0.00459858	-0.00212727	0.0158991	0.134287	53.3596	34	0.0184592	0.0120332	0.00520876	0.00182403	0.0222424	0.0208779	0.00798901	0.00678486	-0.00530932	0.0212873	0.247428	-0.000710009	0.00317164	0.824245	1	0.0299	NA	NA	NA	NA	0.767
LAV_max	Zhao et al. (2023)	35	Inverse variance weighted (multiplicative random effects)	-0.00157915	0.00454587	-0.0104891	0.00733075	0.728304	51.0484	34	0.0303731	0.00187582	0.0053462	-0.00860273	0.0123544	0.725686	0.000489446	0.00669396	-0.0126307	0.0136096	0.942154	-0.00133147	0.00312915	0.67323	1	0.045	NA	NA	NA	NA	NA
LAV_min	Zhao et al. (2023)	35	Inverse variance weighted (fixed effects)	-0.00483776	0.00384732	-0.0123785	0.00270298	0.208595	44.3961	34	0.109301	-0.00534182	0.00546369	-0.0160507	0.00536702	0.328226	-0.00601178	0.00648539	-0.0187231	0.00669958	0.360671	0.000755583	0.0030313	0.804705		0.131	NA	NA	NA	NA	NA
LVCO	Zhao et al. (2023)	35	Inverse variance weighted (multiplicative random effects)	0.00275258	0.00411883	-0.00532032	0.0108255	0.503946	49.3808	34	0.0428067	0.00858347	0.00451323	-0.000262453	0.0174294	0.057191	0.00726068	0.00598479	-0.00446952	0.0189909	0.233671	-0.00290157	0.00279746	0.307177		0.0599	NA	NA	NA	NA	NA
LVEDV	Zhao et al. (2023)	34	Inverse variance weighted (multiplicative random effects)	0.00214435	0.00401496	-0.00572497	0.0100137	0.593279	65.8371	33	0.000584727	0.000888195	0.00381894	-0.00659692	0.00837331	0.81609	0.00259588	0.00589454	-0.00895742	0.0141492	0.662617	-0.000297778	0.00280788	0.916204	1	0.001	NA	NA	NA	NA	0.8663
LVEF	Zhao et al. (2023)	35	Inverse variance weighted (fixed effects)	0.00832834	0.00384153	0.000798952	0.0158577	0.0301604	29.2087	34	0.701553	0.00990803	0.00516977	-0.000224724	0.0200408	0.0552975	0.00354486	0.00558809	-0.00740779	0.0144975	0.530219	0.003079	0.00261219	0.246945		0.7287	NA	NA	NA	NA	NA
LVESV	Zhao et al. (2023)	35	Inverse variance weighted (multiplicative random effects)	-0.00505818	0.00472861	-0.0143263	0.00420989	0.284755	82.2744	34	7.00933e-06	-0.00515032	0.00418118	-0.0133454	0.0030448	0.218029	-0.000499598	0.006896	-0.0140158	0.0130166	0.942683	-0.00293387	0.00322321	0.369302	3	1e-04	NA	NA	NA	NA	0.959
LVM_2	Zhao et al. (2023)	35	Inverse variance weighted (multiplicative random effects)	-0.0029434	0.00308725	-0.0089944	0.00310761	0.340385	61.3085	34	0.00278853	-0.00112873	0.00311534	-0.00723479	0.00497734	0.717119	0.000817222	0.00446841	-0.00794086	0.0095753	0.856004	-0.00242039	0.0020886	0.254832	1	0.0059	NA	NA	NA	NA	0.5495
LVM_1	Khurshid et al. (2023)	42	Inverse variance weighted (multiplicative random effects)	0.0898555	0.110933	-0.127573	0.307284	0.417941	91.4068	41	1.04252e-05	0.0538992	0.10962	-0.160957	0.268755	0.622939	0.198523	0.169111	-0.132935	0.529981	0.247369	-0.0689046	0.0807319	0.398465	1	<1e-04	-1.04014	1.6008	-0.649764	0.518034	0.7226
LVMI	Khurshid et al. (2023)	42	Inverse variance weighted (multiplicative random effects)	0.0264735	0.0477913	-0.0671975	0.120144	0.579621	83.9178	41	8.8451e-05	0.00227326	0.0481676	-0.0921352	0.0966817	0.962358	0.0720817	0.0728883	-0.0707794	0.214943	0.32864	-0.0289143	0.0347895	0.41084	2	1e-04	-0.459438	0.765403	-0.600256	0.550274	0.536
LVSV	Zhao et al. (2023)	35	Inverse variance weighted (multiplicative random effects)	0.00349366	0.00448593	-0.00529876	0.0122861	0.436095	68.6475	34	0.000395943	0.00526695	0.00440506	-0.00336696	0.0139009	0.231829	0.00507547	0.00661277	-0.00788556	0.0180365	0.448226	-0.00101808	0.00309092	0.743952	1	0.0011	NA	NA	NA	NA	0.6064
RAEF	Zhao et al. (2023)	35	Inverse variance weighted (fixed effects)	0.00137527	0.00386148	-0.00619324	0.00894377	0.721728	27.9638	34	0.757483	0.00116602	0.00529189	-0.00920608	0.0115381	0.825605	-0.00152831	0.00561708	-0.0125378	0.00948116	0.787253	0.00186873	0.0026254	0.481598		0.8117	NA	NA	NA	NA	NA
RASV	Zhao et al. (2023)	35	Inverse variance weighted (multiplicative random effects)	0.000323356	0.00460242	-0.00869739	0.0093441	0.943988	48.8573	34	0.0475364	0.00035166	0.00562455	-0.0106725	0.0113758	0.950147	-0.00253494	0.00676109	-0.0157867	0.0107168	0.71011	0.00183967	0.00316032	0.564445		0.0514	NA	NA	NA	NA	NA
RAV_max	Zhao et al. (2023)	35	Inverse variance weighted (fixed effects)	0.00163214	0.00352394	-0.00527478	0.00853906	0.643252	46.7643	34	0.0712327	0.00313487	0.00497231	-0.00661086	0.0128806	0.52839	0.000932177	0.00609994	-0.0110237	0.0128881	0.879473	0.000450527	0.00285135	0.875416		0.0778	NA	NA	NA	NA	NA
RAV_min	Zhao et al. (2023)	35	Inverse variance weighted (fixed effects)	-0.000781834	0.00347378	-0.00759045	0.00602678	0.821927	39.3085	34	0.244168	-0.00246477	0.004652	-0.0115827	0.00665315	0.59623	-0.003149	0.005486	-0.0139015	0.00760355	0.569855	0.00152343	0.00256414	0.556477		0.2833	NA	NA	NA	NA	NA
RVEDV	Zhao et al. (2023)	34	Inverse variance weighted (multiplicative random effects)	0.00212581	0.00369579	-0.00511793	0.00936954	0.565158	61.4791	33	0.00188693	0.00276986	0.00381703	-0.00471152	0.0102512	0.468048	0.00087026	0.00541821	-0.00974943	0.01149	0.873404	0.000827953	0.00258079	0.750438	1	0.004	NA	NA	NA	NA	0.7931
RVEF	Zhao et al. (2023)	35	Inverse variance weighted (fixed effects)	0.00949551	0.00375662	0.00213254	0.0168585	0.011482	32.9683	34	0.518041	0.00779406	0.00523604	-0.00246858	0.0180567	0.136609	0.0108547	0.00546464	0.000144062	0.0215654	0.0553499	-0.000874809	0.00255423	0.73415		0.5361	NA	NA	NA	NA	NA
RVESV	Zhao et al. (2023)	34	Inverse variance weighted (multiplicative random effects)	-0.00161172	0.00344684	-0.00836753	0.00514409	0.640076	48.3541	33	0.0412196	0.00021712	0.00398773	-0.00759884	0.00803308	0.956579	-0.00363373	0.00503715	-0.0135065	0.00623909	0.475911	0.00133345	0.00239941	0.582254		0.0596	-0.125507	0.0616636	-2.03535	0.045659	NA
RVSV	Zhao et al. (2023)	34	Inverse variance weighted (multiplicative random effects)	0.00560183	0.00389005	-0.00202267	0.0132263	0.149856	50.2262	33	0.0278385	0.00467585	0.00424806	-0.00365036	0.0130021	0.271027	0.00529517	0.0057117	-0.00589976	0.0164901	0.360828	0.000202224	0.00272058	0.94121	1	0.0431	-0.0349824	0.061592	-0.56797	0.572012	0.6798
WT_AHA_1	Zhao et al. (2023)	35	Inverse variance weighted (fixed effects)	0.00339441	0.00335043	-0.00317243	0.00996125	0.310999	42.3237	34	0.154689	0.00410152	0.00445572	-0.00463168	0.0128347	0.357307	0.00770236	0.00542204	-0.00292483	0.0183295	0.164823	-0.0027724	0.00253412	0.281865		0.2165	NA	NA	NA	NA	NA
WT_AHA_10	Zhao et al. (2023)	35	Inverse variance weighted (fixed effects)	-0.00517563	0.00280577	-0.0106749	0.000323681	0.0650903	31.1618	34	0.607466	-0.00496701	0.00374173	-0.0123008	0.00236679	0.184356	-0.0047418	0.00408145	-0.0127414	0.00325784	0.253654	-0.000279206	0.00190763	0.884525		0.6331	NA	NA	NA	NA	NA
WT_AHA_11	Zhao et al. (2023)	35	Inverse variance weighted (fixed effects)	-0.00340591	0.00288694	-0.00906432	0.0022525	0.238095	25.1818	34	0.863484	-0.00148535	0.00390353	-0.00913626	0.00616556	0.703564	-0.00292165	0.00419951	-0.0111527	0.00530939	0.49148	-0.000311657	0.0019628	0.874808		0.8782	NA	NA	NA	NA	NA
WT_AHA_12	Zhao et al. (2023)	35	Inverse variance weighted (fixed effects)	-0.00584152	0.00293031	-0.0115849	-9.8115e-05	0.0462086	28.8329	34	0.718863	-0.00506556	0.00381741	-0.0125477	0.00241656	0.184521	-0.00170361	0.00426257	-0.0100583	0.00665103	0.691976	-0.0026632	0.00199237	0.190464		0.7669	NA	NA	NA	NA	NA
WT_AHA_13	Zhao et al. (2023)	35	Inverse variance weighted (fixed effects)	-0.00312868	0.00309982	-0.00920432	0.00294696	0.312825	38.5177	34	0.272452	-0.00249608	0.00422007	-0.0107674	0.00577525	0.5542	0.00019872	0.00480581	-0.00922066	0.0096181	0.967266	-0.00214159	0.00224631	0.34733		0.3139	NA	NA	NA	NA	NA
WT_AHA_14	Zhao et al. (2023)	35	Inverse variance weighted (fixed effects)	-0.0043121	0.00296485	-0.0101232	0.001499	0.145833	48.551	34	0.0505095	-0.00731792	0.00433282	-0.0158102	0.00117439	0.0912283	-0.00226992	0.00520826	-0.0124781	0.00793827	0.665797	-0.00131434	0.00243433	0.592879		0.0658	NA	NA	NA	NA	NA
WT_AHA_15	Zhao et al. (2023)	35	Inverse variance weighted (fixed effects)	0.000910566	0.0030392	-0.00504627	0.0068674	0.764477	40.0254	34	0.220256	0.000219093	0.00423507	-0.00808164	0.00851982	0.958741	0.00528828	0.00475448	-0.0040305	0.0146071	0.274058	-0.00281757	0.00222233	0.213724		0.2242	NA	NA	NA	NA	NA
WT_AHA_16	Zhao et al. (2023)	35	Inverse variance weighted (fixed effects)	-0.000623965	0.00308615	-0.00667282	0.00542489	0.839774	36.1729	34	0.367443	-0.00173518	0.00425512	-0.0100752	0.00660485	0.68343	-0.000439393	0.00469988	-0.00965116	0.00877237	0.926079	-0.000118796	0.00219682	0.9572		0.4111	NA	NA	NA	NA	NA
WT_AHA_2	Zhao et al. (2023)	35	Inverse variance weighted (multiplicative random effects)	0.0041259	0.00463088	-0.00495062	0.0132024	0.372954	52.2037	34	0.0237549	0.00489886	0.00500582	-0.00491253	0.0147103	0.327761	0.00495863	0.0068348	-0.00843758	0.0183548	0.473261	-0.000535956	0.00319472	0.867794	1	0.0468	NA	NA	NA	NA	NA
WT_AHA_3	Zhao et al. (2023)	35	Inverse variance weighted (fixed effects)	0.00113892	0.0036714	-0.00605702	0.00833485	0.756398	35.6883	34	0.388946	0.00404499	0.00500487	-0.00576456	0.0138545	0.41897	0.00814613	0.00534063	-0.0023215	0.0186138	0.136709	-0.00450991	0.00249627	0.0799425		0.433	NA	NA	NA	NA	NA
WT_AHA_4	Zhao et al. (2023)	35	Inverse variance weighted (fixed effects)	-0.00251967	0.00324255	-0.00887506	0.00383572	0.437121	32.136	34	0.559214	0.00034993	0.00428481	-0.00804829	0.00874815	0.934911	0.00385664	0.00471677	-0.00538823	0.0131015	0.419425	-0.00410374	0.0022046	0.0716095		0.5978	0.038093	0.0602608	0.632135	0.529358	NA
WT_AHA_5	Zhao et al. (2023)	35	Inverse variance weighted (fixed effects)	-0.00452638	0.00316293	-0.0107257	0.00167296	0.15241	32.8724	34	0.522766	-0.000557093	0.00422764	-0.00884326	0.00772908	0.895163	-0.000946554	0.004601	-0.00996451	0.0080714	0.838267	-0.00230386	0.00215043	0.291786		0.5586	0.0287437	0.0636822	0.451362	0.653124	NA
WT_AHA_6	Zhao et al. (2023)	35	Inverse variance weighted (fixed effects)	-0.000551102	0.0031949	-0.00681311	0.0057109	0.863049	43.2933	34	0.131921	0.000728	0.00420653	-0.0075168	0.0089728	0.862601	0.00165557	0.00529682	-0.00872621	0.0120373	0.756583	-0.00142018	0.00247569	0.570094		0.1858	NA	NA	NA	NA	NA
WT_AHA_7	Zhao et al. (2023)	35	Inverse variance weighted (fixed effects)	-0.00528832	0.00297445	-0.0111182	0.000541596	0.0754175	38.1367	34	0.286782	-0.00279436	0.00409797	-0.0108264	0.00523765	0.495308	0.00266753	0.0043268	-0.005813	0.0111481	0.541786	-0.00512046	0.00202239	0.0162884		0.3132	NA	NA	NA	NA	NA
WT_AHA_8	Zhao et al. (2023)	35	Inverse variance weighted (fixed effects)	-0.0073693	0.00307063	-0.0133877	-0.00135087	0.0163981	29.474	34	0.68914	-0.00348959	0.00413852	-0.0116011	0.0046219	0.399118	-0.000512496	0.00446667	-0.00926718	0.00824219	0.909348	-0.0044129	0.00208766	0.0421758		0.6834	NA	NA	NA	NA	NA
WT_AHA_9	Zhao et al. (2023)	35	Inverse variance weighted (fixed effects)	-0.00642743	0.00287661	-0.0120656	-0.000789282	0.0254581	33.4799	34	0.492953	-0.00594341	0.00407123	-0.013923	0.0020362	0.14433	-0.00397132	0.00418441	-0.0121728	0.00423012	0.349481	-0.00158074	0.00195576	0.424736		0.5348	NA	NA	NA	NA	NA
WT_global	Zhao et al. (2023)	35	Inverse variance weighted (fixed effects)	-0.00331101	0.00274465	-0.00869052	0.0020685	0.227682	31.2578	34	0.602727	-0.00157281	0.00366845	-0.00876297	0.00561734	0.668112	0.000948055	0.00399253	-0.0068773	0.00877341	0.81377	-0.00274104	0.00186607	0.151332		0.6501	-0.000787651	0.0503683	-0.0156378	0.987568	NA

## Sheet: Table S8
Supplementary Table 8. Sensitivity analyses for the associations of genetically predicted type 2 diabetes with CMR traits
			Inverse variance weighted									Weighted median					MR Egger estimate					MR Egger intercept			MR PRESSO
outcome	source	nsnp	method	Beta	SE	LO_CI	UP_CI	P value	Q	Q_df	Cochran's Q test, P value	Beta	SE	LO_CI	UP_CI	P value	Beta	SE	LO_CI	UP_CI	P value	Intercept	SE	P value	Outliers	Global Test Pvalue	Causal_Estimate	Sd	T-stat	P value	Distortion test, P value
AAo_diameter_1	Pirruccello et al. (2023)	164	Inverse variance weighted (multiplicative random effects)	-0.0485958	0.0105759	-0.0693244	-0.0278671	4.32809e-06	266.813	163	5.26058e-07	-0.0739215	0.0145465	-0.102433	-0.0454104	3.73976e-07	-0.104066	0.0220906	-0.147364	-0.0607688	5.27442e-06	0.0043505	0.00153047	0.00505114	1	<1e-04	-0.0809508	0.109164	-0.741553	0.46345	0.825
AAo_diameter_2	Pirruccello et al. (2022)	159	Inverse variance weighted (multiplicative random effects)	-0.0500047	0.010136	-0.0698713	-0.030138	8.08292e-07	234.135	158	7.93833e-05	-0.0774204	0.015123	-0.107061	-0.0477793	3.06534e-07	-0.111045	0.0209678	-0.152142	-0.0699479	3.93816e-07	0.00481645	0.00146125	0.00121217	1	1e-04	-0.0347341	0.101523	-0.342131	0.734422	NA
AAo_diameter_3	Tcheandjieu et al. (2022)	170	Inverse variance weighted (multiplicative random effects)	-0.0397196	0.0105515	-0.0604006	-0.0190387	0.000166981	208.913	169	0.0198943	-0.0386177	0.0190974	-0.0760486	-0.00118687	0.043161	-0.0471599	0.0226519	-0.0915576	-0.00276219	0.0388637	0.000574075	0.00154547	0.710766	1	0.0202	NA	NA	NA	NA	NA
AAo_distensibility_1	Benjamins et al. (2022)	177	Inverse variance weighted (fixed effects)	-0.0325009	0.00915532	-0.0504453	-0.0145565	0.000385309	193.297	176	0.176543	-0.0187232	0.0192808	-0.0565135	0.0190671	0.331508	-0.0145155	0.0207292	-0.0551448	0.0261138	0.484706	-0.0013779	0.00140771	0.329018		0.1733	-0.242415	0.0992206	-2.44319	0.0195928	NA
AAo_distensibility_2	Pirruccello et al. (2023)	176	Inverse variance weighted (fixed effects)	-0.0146736	0.00818415	-0.0307145	0.00136735	0.0729847	190.751	175	0.196746	-0.0226599	0.013857	-0.0498195	0.00449977	0.101992	-0.0130395	0.0184416	-0.049185	0.023106	0.480469	-0.000125433	0.00125349	0.920406		0.1838	NA	NA	NA	NA	NA
AAo_max_area_1	Benjamins et al. (2022)	160	Inverse variance weighted (multiplicative random effects)	-0.0459422	0.0110379	-0.0675765	-0.0243079	3.15158e-05	192.47	159	0.0362392	-0.0405734	0.0190522	-0.0779157	-0.00323106	0.0332055	-0.0787412	0.0233912	-0.124588	-0.0328945	0.000956704	0.00256588	0.00161555	0.11423	1	0.036	NA	NA	NA	NA	NA
AAo_min_area_1	Benjamins et al. (2022)	171	Inverse variance weighted (multiplicative random effects)	-0.0471264	0.0116025	-0.0698674	-0.0243855	4.87079e-05	272.867	170	9.20362e-07	-0.0335051	0.0182362	-0.069248	0.00223788	0.066168	-0.0518461	0.025018	-0.100881	-0.00281078	0.0397512	0.000365151	0.00171352	0.831506	1	<1e-04	NA	NA	NA	NA	0.8149
AAo_strain	Pirruccello et al. (2023)	176	Inverse variance weighted (fixed effects)	0.00619639	0.00779711	-0.00908594	0.0214787	0.426786	204.947	175	0.0602444	-0.0115621	0.0132451	-0.0375225	0.0143984	0.382702	0.0165227	0.0181899	-0.0191296	0.052175	0.364954	-0.000790811	0.00123351	0.522297		0.0577	NA	NA	NA	NA	NA
AAo_distensibility_3	Zhao et al. (2023)	167	Inverse variance weighted (fixed effects)	-0.0240452	0.00950186	-0.0426689	-0.00542159	0.0113873	138.497	166	0.941179	-0.0080502	0.0182977	-0.0439136	0.0278132	0.659968	-0.00279701	0.0203084	-0.0426015	0.0370075	0.890624	-0.00164333	0.00138812	0.238176		0.9422	NA	NA	NA	NA	NA
AAo_max_area_2	Zhao et al. (2023)	163	Inverse variance weighted (multiplicative random effects)	-0.0452502	0.0112248	-0.0672509	-0.0232496	5.54771e-05	226.37	162	0.000630278	-0.0511935	0.0192906	-0.0890031	-0.0133838	0.00795911	-0.042987	0.0240172	-0.0900607	0.00408676	0.0753591	-0.000176004	0.00164977	0.915173	1	7e-04	0.135581	0.106846	1.26894	0.21308	0.7601
AAo_min_area_2	Zhao et al. (2023)	162	Inverse variance weighted (multiplicative random effects)	-0.0417798	0.0108492	-0.0630442	-0.0205155	0.000117647	211.78	161	0.00447927	-0.038703	0.0190083	-0.0759592	-0.0014468	0.0417389	-0.0500587	0.0232102	-0.0955506	-0.00456674	0.0325177	0.000642996	0.00159246	0.686917	1	0.005	0.106848	0.105063	1.017	0.316135	0.781
DAo_diameter_1	Pirruccello et al. (2023)	162	Inverse variance weighted (multiplicative random effects)	-0.00524682	0.00893977	-0.0227688	0.0122751	0.557266	237.851	161	7.8248e-05	-0.0222898	0.0125795	-0.0469456	0.00236595	0.0764079	-0.0260673	0.0191844	-0.0636688	0.0115341	0.17613	0.00164352	0.00134047	0.221973	1	<1e-04	NA	NA	NA	NA	NA
DAo_diameter_2	Pirruccello et al. (2022)	158	Inverse variance weighted (multiplicative random effects)	-0.00975041	0.00849651	-0.0264036	0.00690274	0.251143	210.266	157	0.00291384	-0.0197945	0.0119634	-0.0432427	0.00365377	0.0980082	-0.0218546	0.0183244	-0.0577704	0.0140611	0.234816	0.000965685	0.00129478	0.456892	1	0.0024	NA	NA	NA	NA	0.7369
DAo_distensibility_1	Pirruccello et al. (2023)	174	Inverse variance weighted (fixed effects)	-0.0383969	0.00819128	-0.0544519	-0.022342	2.76508e-06	188.548	173	0.198317	-0.0348211	0.0175958	-0.0693089	-0.000333264	0.0478228	-0.0501353	0.0184069	-0.0862128	-0.0140579	0.00712113	0.000904992	0.00125618	0.472239		0.1998	NA	NA	NA	NA	NA
DAo_strain	Pirruccello et al. (2023)	176	Inverse variance weighted (multiplicative random effects)	-0.0157217	0.00917488	-0.0337045	0.00226105	0.0866094	246.322	175	0.000306972	-0.0129476	0.0160947	-0.0444932	0.018598	0.421129	-0.0217798	0.0197742	-0.0605372	0.0169776	0.272232	0.000465283	0.00134442	0.729697	1	1e-04	NA	NA	NA	NA	NA
DAo_distensibility_2	Zhao et al. (2023)	169	Inverse variance weighted (fixed effects)	-0.0318676	0.00971871	-0.0509163	-0.012819	0.00104176	157.737	168	0.703724	-0.0287201	0.0197212	-0.0673735	0.00993343	0.145308	-0.0293614	0.0207933	-0.0701163	0.0113935	0.159793	-0.000193505	0.00141928	0.891716		0.6984	NA	NA	NA	NA	NA
DAo_max_area	Zhao et al. (2023)	160	Inverse variance weighted (fixed effects)	-0.00995243	0.00825282	-0.0261279	0.00622309	0.227839	177.892	159	0.145221	-0.020394	0.0147169	-0.0492391	0.00845104	0.165821	-0.0345019	0.0187235	-0.0712001	0.00219616	0.067246	0.00192672	0.00130134	0.140714		0.1421	NA	NA	NA	NA	NA
DAo_min_area	Zhao et al. (2023)	162	Inverse variance weighted (fixed effects)	-0.00695798	0.00807977	-0.0227943	0.00887837	0.389149	189.181	161	0.0637744	-0.0186868	0.0140963	-0.0463157	0.00894204	0.184956	-0.0140814	0.0188667	-0.0510601	0.0228973	0.456543	0.000559373	0.00131129	0.670256		0.0604	NA	NA	NA	NA	NA
Ecc_AHA_1	Zhao et al. (2023)	169	Inverse variance weighted (fixed effects)	0.00180041	0.0101806	-0.0181535	0.0217543	0.859628	157.938	168	0.699758	-0.0165595	0.0188656	-0.0535361	0.0204171	0.380073	-0.0224887	0.0219595	-0.0655294	0.020552	0.30727	0.00188013	0.0015061	0.213652		0.7069	NA	NA	NA	NA	NA
Ecc_AHA_10	Zhao et al. (2023)	167	Inverse variance weighted (fixed effects)	0.00311124	0.0103999	-0.0172726	0.0234951	0.764818	152.827	166	0.75996	0.0218752	0.0192421	-0.0158392	0.0595897	0.255604	0.0125759	0.0223445	-0.0312193	0.0563712	0.574322	-0.000733853	0.00153341	0.632873		0.7631	NA	NA	NA	NA	NA
Ecc_AHA_11	Zhao et al. (2023)	168	Inverse variance weighted (fixed effects)	-0.0101493	0.0101845	-0.0301109	0.0098123	0.318986	156.526	167	0.708449	-0.0314362	0.018345	-0.0673923	0.00452001	0.0866003	-0.00501011	0.0219262	-0.0479855	0.0379653	0.81954	-0.000395899	0.00149583	0.791594		0.7101	NA	NA	NA	NA	NA
Ecc_AHA_12	Zhao et al. (2023)	170	Inverse variance weighted (fixed effects)	-0.0246066	0.010351	-0.0448946	-0.0043187	0.0174434	154.561	169	0.780052	-0.0408782	0.0200279	-0.0801329	-0.00162347	0.0412448	-0.0409865	0.0222707	-0.0846372	0.00266413	0.0674774	0.00124926	0.00150393	0.407344		0.7732	NA	NA	NA	NA	NA
Ecc_AHA_13	Zhao et al. (2023)	170	Inverse variance weighted (fixed effects)	0.0152602	0.0094829	-0.00332631	0.0338467	0.107566	158.611	169	0.705613	-0.00396764	0.0152406	-0.0338392	0.0259039	0.794606	0.00582246	0.0204612	-0.0342815	0.0459264	0.776331	0.000728136	0.00139884	0.603381		0.6889	NA	NA	NA	NA	NA
Ecc_AHA_14	Zhao et al. (2023)	168	Inverse variance weighted (fixed effects)	0.00957989	0.010204	-0.01042	0.0295798	0.347815	181.65	167	0.207387	-0.00423216	0.0214156	-0.0462067	0.0377424	0.843342	-0.0124563	0.0229408	-0.0574202	0.0325076	0.587874	0.00169647	0.0015648	0.279872		0.2101	NA	NA	NA	NA	NA
Ecc_AHA_15	Zhao et al. (2023)	167	Inverse variance weighted (fixed effects)	0.0107878	0.0103469	-0.00949205	0.0310677	0.297126	184.7	166	0.152358	0.0298768	0.0204201	-0.0101465	0.0699001	0.143437	0.0365036	0.0233475	-0.00925751	0.0822646	0.119853	-0.00199349	0.00160072	0.21476		0.1537	NA	NA	NA	NA	NA
Ecc_AHA_16	Zhao et al. (2023)	165	Inverse variance weighted (fixed effects)	-0.00122484	0.010469	-0.0217442	0.0192945	0.906863	175.682	164	0.252409	-0.0333938	0.0183055	-0.0692725	0.00248496	0.0681142	-0.0354881	0.0231458	-0.0808538	0.0098777	0.127155	0.00263804	0.00157713	0.0963077		0.2468	NA	NA	NA	NA	NA
Ecc_AHA_2	Zhao et al. (2023)	171	Inverse variance weighted (multiplicative random effects)	0.00590738	0.0104684	-0.0146107	0.0264255	0.572547	236.835	170	0.000536465	0.00892957	0.0149885	-0.0204478	0.038307	0.551333	0.00721844	0.0226566	-0.0371885	0.0516253	0.750421	-0.000100757	0.00154295	0.948011	1	2e-04	NA	NA	NA	NA	NA
Ecc_AHA_3	Zhao et al. (2023)	172	Inverse variance weighted (fixed effects)	-0.0174854	0.0103845	-0.0378391	0.00286821	0.0922205	194.564	171	0.104628	-0.023178	0.0230634	-0.0683822	0.0220262	0.314911	-0.0461504	0.0238054	-0.092809	0.00050827	0.0542003	0.00219738	0.00161637	0.175804		0.1096	NA	NA	NA	NA	NA
Ecc_AHA_4	Zhao et al. (2023)	172	Inverse variance weighted (fixed effects)	0.000192385	0.0106033	-0.0205901	0.0209749	0.985524	158.248	171	0.748952	-0.0219102	0.0166654	-0.0545744	0.010754	0.188607	-0.00323521	0.0228876	-0.0480949	0.0416244	0.887759	0.000263699	0.00156047	0.866008		0.7382	NA	NA	NA	NA	NA
Ecc_AHA_5	Zhao et al. (2023)	168	Inverse variance weighted (fixed effects)	0.00903389	0.0103461	-0.0112444	0.0293122	0.38257	161.588	167	0.603642	-0.0113455	0.0175081	-0.0456614	0.0229704	0.516976	-0.0178873	0.0223319	-0.0616578	0.0258832	0.424291	0.00208082	0.00152969	0.175581		0.6019	NA	NA	NA	NA	NA
Ecc_AHA_6	Zhao et al. (2023)	170	Inverse variance weighted (fixed effects)	-0.0109766	0.0106147	-0.0317815	0.00982829	0.301094	180.509	169	0.258364	-0.00761514	0.0198055	-0.0464339	0.0312036	0.700611	-0.0184941	0.0236687	-0.0648847	0.0278965	0.435681	0.000576174	0.00160631	0.720274		0.2626	-0.165174	0.103055	-1.60278	0.117724	NA
Ecc_AHA_7	Zhao et al. (2023)	172	Inverse variance weighted (fixed effects)	0.0167098	0.00929738	-0.00151307	0.0349327	0.0722945	152.515	171	0.841733	0.0066803	0.0154023	-0.0235082	0.0368688	0.664491	-0.00763687	0.0199907	-0.0468187	0.031545	0.702924	0.00187037	0.00135954	0.170712		0.8353	NA	NA	NA	NA	NA
Ecc_AHA_8	Zhao et al. (2023)	168	Inverse variance weighted (fixed effects)	0.0157626	0.0096163	-0.00308533	0.0346106	0.101181	185.485	167	0.155635	0.00511763	0.015894	-0.0260345	0.0362698	0.747463	0.0156216	0.0218392	-0.0271832	0.0584265	0.475427	1.08934e-05	0.00149368	0.99419		0.1325	NA	NA	NA	NA	NA
Ecc_AHA_9	Zhao et al. (2023)	171	Inverse variance weighted (multiplicative random effects)	-0.0091891	0.0112232	-0.0311867	0.0128085	0.412926	201.707	170	0.048599	-0.00622842	0.0197236	-0.0448866	0.0324298	0.752165	-0.0289387	0.0241709	-0.0763137	0.0184362	0.232883	0.00151092	0.00163753	0.35749	1	0.049	-0.136614	0.101325	-1.34828	0.185991	NA
Ecc_global	Zhao et al. (2023)	169	Inverse variance weighted (fixed effects)	0.00244908	0.0094036	-0.015982	0.0208801	0.794524	168.862	168	0.466813	-0.00723665	0.0158164	-0.0382369	0.0237636	0.647283	-0.0320173	0.0202085	-0.0716261	0.00759145	0.115007	0.00265101	0.00137582	0.0556952		0.4389	NA	NA	NA	NA	NA
Ell_1	Zhao et al. (2023)	169	Inverse variance weighted (fixed effects)	-0.0111363	0.0103951	-0.0315107	0.00923813	0.284035	150.595	168	0.828376	-0.0281339	0.0194762	-0.0663072	0.0100394	0.148591	-0.0211665	0.0223669	-0.0650056	0.0226727	0.345347	0.000773687	0.00152764	0.613202		0.8241	NA	NA	NA	NA	NA
Ell_2	Zhao et al. (2023)	169	Inverse variance weighted (fixed effects)	-0.0308488	0.0104427	-0.0513165	-0.010381	0.00313589	172.011	168	0.399972	-0.0417695	0.0203493	-0.0816541	-0.00188493	0.0401086	-0.0682528	0.0224872	-0.112328	-0.0241779	0.00278912	0.0028812	0.00153224	0.0617974		0.4059	NA	NA	NA	NA	NA
Ell_3	Zhao et al. (2023)	169	Inverse variance weighted (fixed effects)	0.00163525	0.00925678	-0.016508	0.0197785	0.85978	171.196	168	0.417005	-0.0230598	0.0164708	-0.0553425	0.00922293	0.161501	-0.0212949	0.0200773	-0.0606465	0.0180566	0.290383	0.00176763	0.0013706	0.198949		0.411	0.225116	0.107077	2.10236	0.0430023	NA
Ell_4	Zhao et al. (2023)	171	Inverse variance weighted (fixed effects)	-0.00237613	0.00949216	-0.0209808	0.0162285	0.802335	174.899	170	0.382382	-0.0162759	0.0193206	-0.0541442	0.0215925	0.399558	-0.0391879	0.0205207	-0.0794085	0.00103265	0.0578687	0.00281543	0.00138949	0.0443143		0.3758	NA	NA	NA	NA	NA
Ell_5	Zhao et al. (2023)	169	Inverse variance weighted (fixed effects)	0.032384	0.0104728	0.0118573	0.0529106	0.00198673	158.864	168	0.681252	0.0311806	0.0167812	-0.00171066	0.0640718	0.0631603	0.0063787	0.0224958	-0.0377131	0.0504705	0.777106	0.00200579	0.00153561	0.193287		0.6613	NA	NA	NA	NA	NA
Ell_6	Zhao et al. (2023)	169	Inverse variance weighted (fixed effects)	0.0215135	0.00999828	0.00191686	0.0411101	0.0314195	193.635	168	0.0854916	0.0266795	0.0167285	-0.00610843	0.0594674	0.110746	0.0152755	0.0231319	-0.0300631	0.0606141	0.509931	0.00048165	0.00158095	0.761005		0.0764	NA	NA	NA	NA	NA
Ell_global	Zhao et al. (2023)	170	Inverse variance weighted (fixed effects)	-0.00185194	0.00968317	-0.020831	0.0171271	0.848327	178.606	169	0.291497	-0.038652	0.0165757	-0.0711404	-0.00616361	0.0197088	-0.0421959	0.021217	-0.0837812	-0.000610629	0.0483491	0.00310517	0.00144637	0.0332379		0.2862	NA	NA	NA	NA	NA
Err_AHA_1	Zhao et al. (2023)	168	Inverse variance weighted (fixed effects)	-0.00681911	0.0104609	-0.0273225	0.0136843	0.514487	153.308	167	0.768517	-0.0200292	0.0181707	-0.0556438	0.0155854	0.270341	-0.0186051	0.022612	-0.0629246	0.0257145	0.411804	0.00090844	0.00154517	0.557382		0.7677	NA	NA	NA	NA	NA
Err_AHA_10	Zhao et al. (2023)	171	Inverse variance weighted (fixed effects)	-0.00756596	0.0102053	-0.0275684	0.0124365	0.458467	175.106	170	0.378177	-0.00177831	0.0169018	-0.0349057	0.0313491	0.916206	-0.015118	0.0223627	-0.0589489	0.0287128	0.499941	0.000580845	0.00152331	0.703456		0.3702	-0.00546626	0.103813	-0.0526549	0.958306	NA
Err_AHA_11	Zhao et al. (2023)	169	Inverse variance weighted (fixed effects)	-0.00194729	0.00996594	-0.0214805	0.017586	0.845084	167.766	168	0.490588	0.0165167	0.0161503	-0.0151378	0.0481712	0.306454	0.0329153	0.0213624	-0.00895504	0.0747857	0.125257	-0.00268301	0.00145418	0.066803		0.4034	-0.125965	0.0971065	-1.29718	0.203055	NA
Err_AHA_12	Zhao et al. (2023)	169	Inverse variance weighted (fixed effects)	-0.0104168	0.0100406	-0.0300964	0.00926269	0.299515	192.109	168	0.0979908	0.000450588	0.0179967	-0.034823	0.0357242	0.980025	0.00933502	0.0230427	-0.0358287	0.0544987	0.685909	-0.00151737	0.00156619	0.334031		0.0656	-0.137016	0.100906	-1.35786	0.1832	NA
Err_AHA_13	Zhao et al. (2023)	168	Inverse variance weighted (fixed effects)	0.0079851	0.0103264	-0.0122546	0.0282248	0.439362	171.887	167	0.38162	0.0241474	0.0200391	-0.0151293	0.063424	0.228198	0.0150614	0.022563	-0.029162	0.0592848	0.505362	-0.000545644	0.00153977	0.723514		0.381	NA	NA	NA	NA	NA
Err_AHA_14	Zhao et al. (2023)	170	Inverse variance weighted (fixed effects)	0.0082343	0.0104709	-0.0122888	0.0287574	0.431636	152.73	169	0.810159	0.00462464	0.021127	-0.0367843	0.0460336	0.82673	0.0191873	0.0224988	-0.0249104	0.0632849	0.394977	-0.000840717	0.00152851	0.583034		0.8147	NA	NA	NA	NA	NA
Err_AHA_15	Zhao et al. (2023)	172	Inverse variance weighted (fixed effects)	-0.00605384	0.0104082	-0.0264539	0.0143462	0.560807	200.261	171	0.0623111	0.000712619	0.0176339	-0.0338499	0.0352751	0.967765	0.030455	0.0241467	-0.0168725	0.0777825	0.208946	-0.00279618	0.00163836	0.0897045		0.0557	NA	NA	NA	NA	NA
Err_AHA_16	Zhao et al. (2023)	165	Inverse variance weighted (fixed effects)	-0.00442437	0.0103237	-0.0246589	0.0158102	0.668241	180.338	164	0.181329	0.0191898	0.017608	-0.0153219	0.0537014	0.275787	0.00103181	0.0232838	-0.0446045	0.0466681	0.964708	-0.000422777	0.00159604	0.791428		0.1624	NA	NA	NA	NA	NA
Err_AHA_2	Zhao et al. (2023)	174	Inverse variance weighted (fixed effects)	-0.00635052	0.0103198	-0.0265773	0.0138762	0.538308	140.969	173	0.964467	-0.0133221	0.0201235	-0.0527641	0.0261199	0.50796	-0.00726647	0.0222184	-0.0508146	0.0362816	0.74403	6.99847e-05	0.00150341	0.962925		0.9685	NA	NA	NA	NA	NA
Err_AHA_3	Zhao et al. (2023)	171	Inverse variance weighted (fixed effects)	-0.0182476	0.0101519	-0.0381454	0.00165024	0.0722648	168.114	170	0.526496	-0.000639761	0.0167074	-0.0333863	0.0321067	0.969455	-0.00344492	0.0217447	-0.0460644	0.0391746	0.87431	-0.00113526	0.00147476	0.442496		0.5046	NA	NA	NA	NA	NA
Err_AHA_4	Zhao et al. (2023)	169	Inverse variance weighted (fixed effects)	-0.00172786	0.00988649	-0.0211054	0.0176497	0.86126	184.964	168	0.175644	0.0139893	0.0178872	-0.0210696	0.0490482	0.434164	0.00686394	0.0224321	-0.037103	0.0508309	0.759996	-0.000664096	0.00153632	0.666106		0.1762	NA	NA	NA	NA	NA
Err_AHA_5	Zhao et al. (2023)	173	Inverse variance weighted (multiplicative random effects)	0.00795382	0.0108187	-0.0132508	0.0291584	0.462222	214.568	172	0.0152157	0.00750698	0.0204446	-0.0325644	0.0475784	0.71348	-0.0113413	0.0232647	-0.0569401	0.0342575	0.626536	0.0014767	0.00157612	0.350121	1	0.0172	NA	NA	NA	NA	NA
Err_AHA_6	Zhao et al. (2023)	172	Inverse variance weighted (fixed effects)	-0.0159996	0.0101997	-0.0359911	0.00399185	0.116734	193.277	171	0.116704	-0.0103345	0.0163352	-0.0423515	0.0216825	0.526963	-0.0110811	0.0233833	-0.0569124	0.0347501	0.636185	-0.00037783	0.00159023	0.812482		0.111	NA	NA	NA	NA	NA
Err_AHA_7	Zhao et al. (2023)	174	Inverse variance weighted (fixed effects)	-0.0104057	0.0102235	-0.0304437	0.00963237	0.308763	190.959	173	0.166151	-0.0146348	0.0186049	-0.0511004	0.0218308	0.431509	-0.0183347	0.0231827	-0.0637727	0.0271034	0.430104	0.00060614	0.00156946	0.69982		0.1666	NA	NA	NA	NA	NA
Err_AHA_8	Zhao et al. (2023)	170	Inverse variance weighted (fixed effects)	0.0113365	0.01054	-0.00932184	0.0319949	0.282118	188.463	169	0.14537	-0.00585269	0.0179853	-0.0411039	0.0293985	0.744867	0.00337316	0.0238897	-0.0434506	0.0501969	0.887883	0.000612002	0.00162338	0.706654		0.1351	NA	NA	NA	NA	NA
Err_AHA_9	Zhao et al. (2023)	168	Inverse variance weighted (fixed effects)	0.0174856	0.0103471	-0.00279482	0.0377659	0.0910481	185.245	167	0.158583	0.00327342	0.0192242	-0.0344061	0.0409529	0.864793	0.0187654	0.0235022	-0.0272989	0.0648297	0.425748	-9.88209e-05	0.00160649	0.951024		0.1578	NA	NA	NA	NA	NA
Err_global	Zhao et al. (2023)	171	Inverse variance weighted (fixed effects)	-0.00196732	0.00965621	-0.0208935	0.0169589	0.838559	180.644	170	0.27371	-0.000824909	0.0154543	-0.0311154	0.0294656	0.957431	0.0230768	0.0213661	-0.0188008	0.0649545	0.281652	-0.00192497	0.00145405	0.187335		0.2502	-0.137395	0.093179	-1.47453	0.149031	NA
LAEF	Zhao et al. (2023)	168	Inverse variance weighted (fixed effects)	0.00732355	0.0106268	-0.0135049	0.028152	0.490722	175.364	167	0.313278	0.0268554	0.0209999	-0.0143045	0.0680153	0.200956	0.0139585	0.0235107	-0.0321224	0.0600395	0.553515	-0.000513099	0.00161017	0.750383		0.3218	NA	NA	NA	NA	NA
LASV	Zhao et al. (2023)	166	Inverse variance weighted (multiplicative random effects)	-0.00428281	0.0110846	-0.0260086	0.017443	0.699218	208.71	165	0.0119902	0.00274561	0.0200939	-0.0366385	0.0421297	0.891316	-0.00527786	0.0239132	-0.0521477	0.041592	0.825593	7.72431e-05	0.00164348	0.962571	1	0.0128	NA	NA	NA	NA	NA
LAV_max	Zhao et al. (2023)	164	Inverse variance weighted (fixed effects)	0.000702934	0.00997548	-0.018849	0.0202549	0.943823	193.649	163	0.0507303	-0.0108093	0.0196404	-0.0493044	0.0276859	0.582073	-0.0115475	0.0234349	-0.0574798	0.0343848	0.622857	0.000952421	0.0016131	0.555727		0.056	NA	NA	NA	NA	NA
LAV_min	Zhao et al. (2023)	166	Inverse variance weighted (fixed effects)	-0.002905	0.0103331	-0.0231579	0.0173479	0.778607	158.811	165	0.621046	-0.0196433	0.0194995	-0.0578622	0.0185756	0.313754	-0.0254605	0.0221877	-0.0689484	0.0180275	0.252846	0.00175526	0.00152797	0.25233		0.6245	NA	NA	NA	NA	NA
LVCO	Zhao et al. (2023)	167	Inverse variance weighted (fixed effects)	-0.00438015	0.00914925	-0.0223127	0.0135524	0.632121	126.567	166	0.99001	0.00280233	0.0173503	-0.0312044	0.036809	0.871688	-0.0124813	0.0197748	-0.0512398	0.0262772	0.5288	0.000629961	0.00136323	0.644612		0.9892	NA	NA	NA	NA	NA
LVEDV	Zhao et al. (2023)	167	Inverse variance weighted (multiplicative random effects)	-0.0187557	0.0087588	-0.0359229	-0.00158841	0.0322458	222.74	166	0.00217054	-0.0267593	0.0137715	-0.0537515	0.000232956	0.052006	-0.0355769	0.0188116	-0.0724477	0.00129387	0.0603475	0.00130026	0.0012869	0.313792	1	0.0023	NA	NA	NA	NA	NA
LVEF	Zhao et al. (2023)	167	Inverse variance weighted (fixed effects)	-0.00531064	0.0103121	-0.0255223	0.014901	0.606559	178.444	166	0.241032	0.0034532	0.0167056	-0.0292898	0.0361962	0.836237	-0.00303652	0.0229392	-0.0479973	0.0419242	0.894851	-0.000175986	0.00156927	0.910845		0.2216	NA	NA	NA	NA	NA
LVESV	Zhao et al. (2023)	167	Inverse variance weighted (multiplicative random effects)	-0.00590131	0.00924155	-0.0240148	0.0122121	0.523108	213.307	166	0.00776437	-0.0232726	0.0134869	-0.0497068	0.00316169	0.0844243	-0.0273221	0.0197393	-0.0660111	0.0113669	0.168183	0.00165841	0.00135097	0.221357	1	0.0078	NA	NA	NA	NA	NA
LVM_2	Zhao et al. (2023)	164	Inverse variance weighted (multiplicative random effects)	0.00977834	0.00699311	-0.00392816	0.0234848	0.162029	207.535	163	0.0104926	-0.00908963	0.0101837	-0.0290497	0.0108704	0.372089	-0.00267378	0.0149569	-0.0319892	0.0266417	0.858345	0.000971282	0.00103118	0.347641	1	0.0075	0.251331	0.080543	3.12046	0.0036701	NA
LVM_1	Khurshid et al. (2023)	164	Inverse variance weighted (multiplicative random effects)	0.0946857	0.268877	-0.432314	0.621685	0.724724	245.281	163	3.2464e-05	-0.551092	0.357392	-1.25158	0.149397	0.123078	-1.22849	0.567306	-2.34041	-0.11657	0.0318138	0.102334	0.0388309	0.00922057	1	1e-04	3.32936	2.80221	1.18812	0.243021	NA
LVMI	Khurshid et al. (2023)	170	Inverse variance weighted (multiplicative random effects)	0.262032	0.121843	0.0232194	0.500844	0.0315103	268.937	169	1.55602e-06	0.048361	0.167422	-0.279787	0.376509	0.772691	-0.153491	0.259643	-0.662392	0.35541	0.555207	0.0320856	0.0177375	0.0722523	2	<1e-04	3.04867	1.23819	2.46221	0.019201	0.6148
LVSV	Zhao et al. (2023)	166	Inverse variance weighted (multiplicative random effects)	-0.0236021	0.00949361	-0.0422095	-0.00499459	0.0129152	206.97	165	0.0148062	-0.0274006	0.0177651	-0.0622202	0.00741913	0.122982	-0.0396778	0.020419	-0.079699	0.000343334	0.053706	0.00125093	0.00140646	0.375084	1	0.0152	NA	NA	NA	NA	NA
RAEF	Zhao et al. (2023)	168	Inverse variance weighted (fixed effects)	0.0173803	0.0103472	-0.00290025	0.0376608	0.0930144	171.196	167	0.395849	0.0148607	0.0169543	-0.0183698	0.0480912	0.380751	0.0623407	0.0221449	0.0189366	0.105745	0.00546623	-0.00345071	0.00150268	0.0229048		0.3666	NA	NA	NA	NA	NA
RASV	Zhao et al. (2023)	170	Inverse variance weighted (multiplicative random effects)	-0.0270986	0.0113271	-0.0492996	-0.00489748	0.01674	206.224	169	0.0269079	-0.0192784	0.0181835	-0.054918	0.0163612	0.289047	-0.0147833	0.0243928	-0.0625933	0.0330266	0.545298	-0.000945032	0.00165686	0.569186	1	0.0269	NA	NA	NA	NA	0.5234
RAV_max	Zhao et al. (2023)	167	Inverse variance weighted (multiplicative random effects)	-0.0298479	0.0111014	-0.0516066	-0.00808921	0.00717379	226.486	166	0.00126112	-0.0437203	0.01819	-0.0793726	-0.00806794	0.0162373	-0.0455366	0.0238427	-0.0922682	0.00119505	0.0578838	0.00120743	0.00162333	0.458056	1	0.0015	NA	NA	NA	NA	0.5308
RAV_min	Zhao et al. (2023)	167	Inverse variance weighted (multiplicative random effects)	-0.0343753	0.0111761	-0.0562805	-0.0124701	0.00209956	239.154	166	0.000173651	-0.0489624	0.0181106	-0.0844591	-0.0134657	0.0068608	-0.0708974	0.023782	-0.11751	-0.0242848	0.00330662	0.00282453	0.00162625	0.0842821	2	1e-04	NA	NA	NA	NA	0.1974
RVEDV	Zhao et al. (2023)	165	Inverse variance weighted (multiplicative random effects)	-0.0170893	0.00863455	-0.034013	-0.000165534	0.0477967	233.849	164	0.000279905	-0.0230831	0.0127664	-0.0481053	0.001939	0.0705883	-0.0381058	0.018433	-0.0742344	-0.00197717	0.0402902	0.0016255	0.0012603	0.198957	1	6e-04	-0.0519693	0.0861142	-0.603492	0.550572	NA
RVEF	Zhao et al. (2023)	167	Inverse variance weighted (fixed effects)	0.0123766	0.0100902	-0.00740025	0.0321535	0.219975	162.102	166	0.571024	0.0271691	0.0163193	-0.00481669	0.0591548	0.0959434	0.0438374	0.0215555	0.00158857	0.0860862	0.0435841	-0.00243571	0.00147471	0.100507		0.5221	NA	NA	NA	NA	NA
RVESV	Zhao et al. (2023)	168	Inverse variance weighted (multiplicative random effects)	-0.023094	0.00927056	-0.0412643	-0.00492371	0.0127344	250.705	167	2.94588e-05	-0.0356388	0.0129208	-0.0609636	-0.0103139	0.00581138	-0.0483465	0.0198173	-0.0871884	-0.00950468	0.0157553	0.00195245	0.00135543	0.15162	1	<1e-04	-0.0383903	0.0760208	-0.504997	0.617022	NA
RVSV	Zhao et al. (2023)	166	Inverse variance weighted (fixed effects)	-0.0112502	0.00840054	-0.0277152	0.00521491	0.1805	190.122	165	0.0877695	-0.0120046	0.0166584	-0.0446551	0.0206459	0.471135	-0.0213627	0.0193924	-0.0593717	0.0166463	0.272247	0.000783092	0.00132874	0.556438		0.0929	NA	NA	NA	NA	NA
WT_AHA_1	Zhao et al. (2023)	165	Inverse variance weighted (multiplicative random effects)	0.0132168	0.0099732	-0.00633069	0.0327643	0.185095	201.041	164	0.0258882	-0.00702541	0.0161822	-0.0387426	0.0246917	0.664184	0.0103583	0.0214534	-0.0316904	0.0524071	0.629865	0.000222131	0.00147484	0.880467	1	0.0284	NA	NA	NA	NA	NA
WT_AHA_10	Zhao et al. (2023)	165	Inverse variance weighted (multiplicative random effects)	0.0299663	0.00846034	0.013384	0.0465486	0.000397142	204.981	164	0.0164255	0.0267468	0.0135673	0.000154977	0.0533386	0.0486755	0.00389799	0.0179498	-0.0312837	0.0390797	0.828355	0.00202062	0.0012289	0.102051	1	0.0127	NA	NA	NA	NA	0.2516
WT_AHA_11	Zhao et al. (2023)	167	Inverse variance weighted (fixed effects)	0.0302707	0.00774596	0.0150886	0.0454527	9.3091e-05	181.275	166	0.197596	0.0195748	0.0156113	-0.0110233	0.0501728	0.209883	0.036904	0.017374	0.00285086	0.0709571	0.035153	-0.000514359	0.00119125	0.666465		0.2006	0.418527	0.0762559	5.48846	3.64998e-06	NA
WT_AHA_12	Zhao et al. (2023)	166	Inverse variance weighted (multiplicative random effects)	0.0280982	0.00882632	0.0107987	0.0453978	0.00145525	207.413	165	0.0140396	0.0197746	0.0172751	-0.0140845	0.0536337	0.252337	0.0363067	0.0189293	-0.000794725	0.073408	0.0568466	-0.000636721	0.00129811	0.624436	1	0.0145	NA	NA	NA	NA	NA
WT_AHA_13	Zhao et al. (2023)	169	Inverse variance weighted (fixed effects)	0.00673067	0.00830258	-0.00954239	0.0230037	0.417554	193.157	168	0.0892624	0.00932792	0.0152461	-0.0205544	0.0392103	0.540654	0.0211481	0.0190562	-0.0162021	0.0584984	0.268691	-0.00111241	0.00129972	0.393288		0.0934	NA	NA	NA	NA	NA
WT_AHA_14	Zhao et al. (2023)	165	Inverse variance weighted (fixed effects)	0.0173612	0.00800577	0.00166988	0.0330525	0.0301142	165.026	164	0.462827	0.0033191	0.0137505	-0.0236318	0.03027	0.80926	0.0116701	0.0171367	-0.0219178	0.0452579	0.496837	0.000440264	0.00117024	0.707244		0.4727	NA	NA	NA	NA	NA
WT_AHA_15	Zhao et al. (2023)	172	Inverse variance weighted (multiplicative random effects)	0.0192583	0.00902161	0.0015759	0.0369406	0.0327871	212.297	171	0.0174101	0.000935602	0.0138915	-0.0262917	0.0281629	0.946302	0.00949138	0.0193941	-0.0285211	0.0475039	0.625194	0.000748656	0.00131525	0.569965	1	0.0131	NA	NA	NA	NA	NA
WT_AHA_16	Zhao et al. (2023)	170	Inverse variance weighted (fixed effects)	0.0129142	0.00824373	-0.00324354	0.0290719	0.117221	190.955	169	0.118607	0.0163105	0.0163006	-0.0156387	0.0482596	0.317017	0.0160796	0.0188842	-0.0209335	0.0530926	0.395714	-0.000244102	0.00128897	0.850026		0.1247	0.254285	0.0826121	3.07806	0.00403432	NA
WT_AHA_2	Zhao et al. (2023)	164	Inverse variance weighted (fixed effects)	0.0178055	0.0100585	-0.00190919	0.0375202	0.0766953	161.935	163	0.508846	0.0235168	0.0201033	-0.0158856	0.0629192	0.242081	0.0426757	0.0216407	0.00026002	0.0850914	0.0503104	-0.00193289	0.00148918	0.196146		0.5133	NA	NA	NA	NA	NA
WT_AHA_3	Zhao et al. (2023)	171	Inverse variance weighted (fixed effects)	0.0212137	0.00978085	0.00204323	0.0403842	0.0300902	192.946	170	0.109677	0.0353598	0.0173095	0.00143315	0.0692865	0.0410727	0.056744	0.0222582	0.0131178	0.10037	0.0116818	-0.00272175	0.00150945	0.0731463		0.0986	NA	NA	NA	NA	NA
WT_AHA_4	Zhao et al. (2023)	167	Inverse variance weighted (fixed effects)	0.027461	0.0086965	0.0104158	0.0445061	0.00159018	177.826	166	0.251237	0.00427379	0.0172304	-0.0294977	0.0380453	0.804105	0.0297031	0.0193763	-0.00827444	0.0676807	0.127201	-0.000173368	0.00132565	0.89611		0.2361	NA	NA	NA	NA	NA
WT_AHA_5	Zhao et al. (2023)	165	Inverse variance weighted (fixed effects)	0.0317639	0.00851394	0.0150766	0.0484512	0.000190866	183.411	164	0.142602	0.0082944	0.0154352	-0.0219586	0.0385474	0.591013	0.0455408	0.0192591	0.00779299	0.0832886	0.0192247	-0.00107189	0.0013242	0.419429		0.1379	NA	NA	NA	NA	NA
WT_AHA_6	Zhao et al. (2023)	165	Inverse variance weighted (fixed effects)	0.0311456	0.00860008	0.0142895	0.0480018	0.000292844	174.868	164	0.266328	0.00552942	0.0154205	-0.0246948	0.0357537	0.719913	0.0335507	0.0190137	-0.0037162	0.0708176	0.0795122	-0.000186791	0.00130467	0.886331		0.2627	NA	NA	NA	NA	NA
WT_AHA_7	Zhao et al. (2023)	167	Inverse variance weighted (multiplicative random effects)	0.0290111	0.00896825	0.0114333	0.0465889	0.001217	209.502	166	0.0124867	0.00892134	0.0164024	-0.0232273	0.04107	0.586506	0.0259428	0.0192382	-0.0117641	0.0636498	0.179345	0.000237199	0.0013147	0.857044	1	0.0118	0.369894	0.0823817	4.48999	7.79337e-05	NA
WT_AHA_8	Zhao et al. (2023)	168	Inverse variance weighted (multiplicative random effects)	0.0196974	0.00913179	0.00179911	0.0375957	0.0310044	205.94	167	0.0216744	-0.0056662	0.0143656	-0.0338227	0.0224903	0.693264	-0.000348833	0.0195566	-0.0386798	0.0379821	0.98579	0.00154962	0.00133722	0.248188	1	0.0207	NA	NA	NA	NA	NA
WT_AHA_9	Zhao et al. (2023)	166	Inverse variance weighted (multiplicative random effects)	0.0238772	0.00892179	0.00639046	0.0413639	0.00744454	218.496	165	0.00334701	0.0163071	0.0127977	-0.00877637	0.0413905	0.202585	-0.00117379	0.0188983	-0.0382144	0.0358668	0.95055	0.00193282	0.00128678	0.135005	1	0.0022	NA	NA	NA	NA	NA
WT_global	Zhao et al. (2023)	167	Inverse variance weighted (multiplicative random effects)	0.0301674	0.00860852	0.0132947	0.0470401	0.000457693	227.099	166	0.00115165	0.00918415	0.0140359	-0.0183263	0.0366946	0.512898	0.0325767	0.0184733	-0.00363085	0.0687843	0.079675	-0.000186478	0.00126403	0.882897	1	0.0011	0.480812	0.0741847	6.48129	2.35664e-07	NA

## Sheet: Table S9
Supplementary Table 9. Directionality testing of all tested associations
exposure	outcome	source	snp_r2.exposure	snp_r2.outcome	correct_causal_direction	steiger_pval
T1DM	AAo_diameter_1	Pirruccello et al. (2023)	0.183067	0.00166259	TRUE	0
T1DM	AAo_diameter_2	Pirruccello et al. (2022)	0.183353	0.00188723	TRUE	0
T1DM	AAo_diameter_3	Tcheandjieu et al. (2022)	0.133155	0.00201739	TRUE	0
T1DM	AAo_distensibility_1	Benjamins et al. (2022)	0.183067	0.00192761	TRUE	0
T1DM	AAo_distensibility_2	Pirruccello et al. (2023)	0.181731	0.000968663	TRUE	0
T1DM	AAo_max_area_1	Benjamins et al. (2022)	0.183067	0.00222225	TRUE	0
T1DM	AAo_min_area_1	Benjamins et al. (2022)	0.181731	0.00197766	TRUE	0
T1DM	AAo_strain	Pirruccello et al. (2023)	0.181731	0.00113486	TRUE	0
T1DM	AAo_distensibility_3	Zhao et al. (2023)	0.151298	0.00110506	TRUE	0
T1DM	AAo_max_area_2	Zhao et al. (2023)	0.151298	0.00162026	TRUE	0
T1DM	AAo_min_area_2	Zhao et al. (2023)	0.151298	0.00167081	TRUE	0
T1DM	DAo_diameter_1	Pirruccello et al. (2023)	0.183067	0.00378792	TRUE	0
T1DM	DAo_diameter_2	Pirruccello et al. (2022)	0.184689	0.00385302	TRUE	0
T1DM	DAo_distensibility_1	Pirruccello et al. (2023)	0.183067	0.00101555	TRUE	0
T1DM	DAo_strain	Pirruccello et al. (2023)	0.183067	0.0014535	TRUE	0
T1DM	DAo_distensibility_2	Zhao et al. (2023)	0.151298	0.00107537	TRUE	0
T1DM	DAo_max_area	Zhao et al. (2023)	0.151298	0.00319361	TRUE	0
T1DM	DAo_min_area	Zhao et al. (2023)	0.151298	0.00307916	TRUE	0
T1DM	Ecc_AHA_1	Zhao et al. (2023)	0.151298	0.00142905	TRUE	0
T1DM	Ecc_AHA_10	Zhao et al. (2023)	0.151298	0.00106479	TRUE	0
T1DM	Ecc_AHA_11	Zhao et al. (2023)	0.151298	0.00134744	TRUE	0
T1DM	Ecc_AHA_12	Zhao et al. (2023)	0.151298	0.00134646	TRUE	0
T1DM	Ecc_AHA_13	Zhao et al. (2023)	0.151298	0.00142932	TRUE	0
T1DM	Ecc_AHA_14	Zhao et al. (2023)	0.151298	0.00133891	TRUE	0
T1DM	Ecc_AHA_15	Zhao et al. (2023)	0.151298	0.00157129	TRUE	0
T1DM	Ecc_AHA_16	Zhao et al. (2023)	0.151298	0.001071	TRUE	0
T1DM	Ecc_AHA_2	Zhao et al. (2023)	0.151298	0.00156164	TRUE	0
T1DM	Ecc_AHA_3	Zhao et al. (2023)	0.151298	0.00220052	TRUE	0
T1DM	Ecc_AHA_4	Zhao et al. (2023)	0.151298	0.0009587	TRUE	0
T1DM	Ecc_AHA_5	Zhao et al. (2023)	0.151298	0.00106188	TRUE	0
T1DM	Ecc_AHA_6	Zhao et al. (2023)	0.151298	0.00174414	TRUE	0
T1DM	Ecc_AHA_7	Zhao et al. (2023)	0.151298	0.00112863	TRUE	0
T1DM	Ecc_AHA_8	Zhao et al. (2023)	0.151298	0.00213915	TRUE	0
T1DM	Ecc_AHA_9	Zhao et al. (2023)	0.151298	0.00169033	TRUE	0
T1DM	Ecc_global	Zhao et al. (2023)	0.151298	0.00162991	TRUE	0
T1DM	Ell_1	Zhao et al. (2023)	0.151298	0.00107727	TRUE	0
T1DM	Ell_2	Zhao et al. (2023)	0.151298	0.00169167	TRUE	0
T1DM	Ell_3	Zhao et al. (2023)	0.151298	0.00135067	TRUE	0
T1DM	Ell_4	Zhao et al. (2023)	0.151298	0.00101883	TRUE	0
T1DM	Ell_5	Zhao et al. (2023)	0.151298	0.000942047	TRUE	0
T1DM	Ell_6	Zhao et al. (2023)	0.151298	0.00096977	TRUE	0
T1DM	Ell_global	Zhao et al. (2023)	0.151298	0.00157114	TRUE	0
T1DM	Err_AHA_1	Zhao et al. (2023)	0.151298	0.00148253	TRUE	0
T1DM	Err_AHA_10	Zhao et al. (2023)	0.151298	0.00184975	TRUE	0
T1DM	Err_AHA_11	Zhao et al. (2023)	0.151298	0.0014772	TRUE	0
T1DM	Err_AHA_12	Zhao et al. (2023)	0.151298	0.000888659	TRUE	0
T1DM	Err_AHA_13	Zhao et al. (2023)	0.151298	0.00204497	TRUE	0
T1DM	Err_AHA_14	Zhao et al. (2023)	0.151298	0.0012052	TRUE	0
T1DM	Err_AHA_15	Zhao et al. (2023)	0.151298	0.00123852	TRUE	0
T1DM	Err_AHA_16	Zhao et al. (2023)	0.151298	0.0010149	TRUE	0
T1DM	Err_AHA_2	Zhao et al. (2023)	0.151298	0.00232954	TRUE	0
T1DM	Err_AHA_3	Zhao et al. (2023)	0.151298	0.000947091	TRUE	0
T1DM	Err_AHA_4	Zhao et al. (2023)	0.151298	0.00130656	TRUE	0
T1DM	Err_AHA_5	Zhao et al. (2023)	0.151298	0.0012967	TRUE	0
T1DM	Err_AHA_6	Zhao et al. (2023)	0.151298	0.000733552	TRUE	0
T1DM	Err_AHA_7	Zhao et al. (2023)	0.151298	0.00170758	TRUE	0
T1DM	Err_AHA_8	Zhao et al. (2023)	0.151298	0.00139311	TRUE	0
T1DM	Err_AHA_9	Zhao et al. (2023)	0.151298	0.00182405	TRUE	0
T1DM	Err_global	Zhao et al. (2023)	0.151298	0.00180961	TRUE	0
T1DM	LAEF	Zhao et al. (2023)	0.151298	0.00154657	TRUE	0
T1DM	LASV	Zhao et al. (2023)	0.151298	0.00188614	TRUE	0
T1DM	LAV_max	Zhao et al. (2023)	0.151298	0.00170285	TRUE	0
T1DM	LAV_min	Zhao et al. (2023)	0.151298	0.00153487	TRUE	0
T1DM	LVCO	Zhao et al. (2023)	0.151298	0.0016532	TRUE	0
T1DM	LVEDV	Zhao et al. (2023)	0.146797	0.00218079	TRUE	0
T1DM	LVEF	Zhao et al. (2023)	0.151298	0.00111001	TRUE	0
T1DM	LVESV	Zhao et al. (2023)	0.151298	0.00282376	TRUE	0
T1DM	LVM_2	Zhao et al. (2023)	0.151298	0.00208558	TRUE	0
T1DM	LVM_1	Khurshid et al. (2023)	0.181473	0.00217293	TRUE	0
T1DM	LVMI	Khurshid et al. (2023)	0.181473	0.0020054	TRUE	0
T1DM	LVSV	Zhao et al. (2023)	0.151298	0.0023176	TRUE	0
T1DM	RAEF	Zhao et al. (2023)	0.151298	0.000927354	TRUE	0
T1DM	RASV	Zhao et al. (2023)	0.151298	0.00162263	TRUE	0
T1DM	RAV_max	Zhao et al. (2023)	0.151298	0.00155979	TRUE	0
T1DM	RAV_min	Zhao et al. (2023)	0.151298	0.00130753	TRUE	0
T1DM	RVEDV	Zhao et al. (2023)	0.146797	0.00203397	TRUE	0
T1DM	RVEF	Zhao et al. (2023)	0.151298	0.0012931	TRUE	0
T1DM	RVESV	Zhao et al. (2023)	0.146797	0.00159345	TRUE	0
T1DM	RVSV	Zhao et al. (2023)	0.146797	0.00174784	TRUE	0
T1DM	WT_AHA_1	Zhao et al. (2023)	0.151298	0.00141716	TRUE	0
T1DM	WT_AHA_10	Zhao et al. (2023)	0.151298	0.00113959	TRUE	0
T1DM	WT_AHA_11	Zhao et al. (2023)	0.151298	0.00087379	TRUE	0
T1DM	WT_AHA_12	Zhao et al. (2023)	0.151298	0.00107797	TRUE	0
T1DM	WT_AHA_13	Zhao et al. (2023)	0.151298	0.00130259	TRUE	0
T1DM	WT_AHA_14	Zhao et al. (2023)	0.151298	0.00165855	TRUE	0
T1DM	WT_AHA_15	Zhao et al. (2023)	0.151298	0.00132215	TRUE	0
T1DM	WT_AHA_16	Zhao et al. (2023)	0.151298	0.00119761	TRUE	0
T1DM	WT_AHA_2	Zhao et al. (2023)	0.151298	0.00175332	TRUE	0
T1DM	WT_AHA_3	Zhao et al. (2023)	0.151298	0.00117092	TRUE	0
T1DM	WT_AHA_4	Zhao et al. (2023)	0.151298	0.00107035	TRUE	0
T1DM	WT_AHA_5	Zhao et al. (2023)	0.151298	0.00114078	TRUE	0
T1DM	WT_AHA_6	Zhao et al. (2023)	0.151298	0.00141833	TRUE	0
T1DM	WT_AHA_7	Zhao et al. (2023)	0.151298	0.00135366	TRUE	0
T1DM	WT_AHA_8	Zhao et al. (2023)	0.151298	0.00115763	TRUE	0
T1DM	WT_AHA_9	Zhao et al. (2023)	0.151298	0.00126402	TRUE	0
T1DM	WT_global	Zhao et al. (2023)	0.151298	0.00107234	TRUE	0
T2DM	AAo_diameter_1	Pirruccello et al. (2023)	0.0498283	0.00793951	TRUE	2.54972e-139
T2DM	AAo_diameter_2	Pirruccello et al. (2022)	0.0488255	0.00823447	TRUE	2.5812e-117
T2DM	AAo_diameter_3	Tcheandjieu et al. (2022)	0.0508254	0.00702895	TRUE	3.16985e-133
T2DM	AAo_distensibility_1	Benjamins et al. (2022)	0.052172	0.00693554	TRUE	2.81744e-130
T2DM	AAo_distensibility_2	Pirruccello et al. (2023)	0.0518431	0.00589414	TRUE	1.24337e-152
T2DM	AAo_max_area_1	Benjamins et al. (2022)	0.0488832	0.00683002	TRUE	3.82875e-126
T2DM	AAo_min_area_1	Benjamins et al. (2022)	0.05123	0.00870323	TRUE	2.3901e-127
T2DM	AAo_strain	Pirruccello et al. (2023)	0.0518836	0.00535835	TRUE	1.80536e-184
T2DM	AAo_distensibility_3	Zhao et al. (2023)	0.0504825	0.00533661	TRUE	1.2008e-130
T2DM	AAo_max_area_2	Zhao et al. (2023)	0.0497423	0.00827706	TRUE	1.47051e-109
T2DM	AAo_min_area_2	Zhao et al. (2023)	0.0494306	0.00767412	TRUE	7.38411e-114
T2DM	DAo_diameter_1	Pirruccello et al. (2023)	0.0498481	0.00618432	TRUE	1.10254e-166
T2DM	DAo_diameter_2	Pirruccello et al. (2022)	0.0492628	0.00638459	TRUE	4.499e-142
T2DM	DAo_distensibility_1	Pirruccello et al. (2023)	0.0515522	0.00623786	TRUE	5.10524e-152
T2DM	DAo_strain	Pirruccello et al. (2023)	0.0518766	0.00615498	TRUE	2.5652e-178
T2DM	DAo_distensibility_2	Zhao et al. (2023)	0.0506652	0.00618935	TRUE	1.78977e-122
T2DM	DAo_max_area	Zhao et al. (2023)	0.0492084	0.00596943	TRUE	2.24861e-130
T2DM	DAo_min_area	Zhao et al. (2023)	0.0496956	0.00631966	TRUE	1.71984e-128
T2DM	Ecc_AHA_1	Zhao et al. (2023)	0.0508675	0.00516975	TRUE	8.33777e-149
T2DM	Ecc_AHA_10	Zhao et al. (2023)	0.0504685	0.00500407	TRUE	2.78212e-149
T2DM	Ecc_AHA_11	Zhao et al. (2023)	0.0503975	0.00517044	TRUE	8.13479e-147
T2DM	Ecc_AHA_12	Zhao et al. (2023)	0.0507232	0.00523967	TRUE	2.5125e-147
T2DM	Ecc_AHA_13	Zhao et al. (2023)	0.0510433	0.00527979	TRUE	3.50567e-148
T2DM	Ecc_AHA_14	Zhao et al. (2023)	0.0507949	0.00597551	TRUE	1.56763e-138
T2DM	Ecc_AHA_15	Zhao et al. (2023)	0.0502281	0.0060791	TRUE	5.58309e-135
T2DM	Ecc_AHA_16	Zhao et al. (2023)	0.0499705	0.00575979	TRUE	1.32843e-137
T2DM	Ecc_AHA_2	Zhao et al. (2023)	0.0511477	0.00775657	TRUE	4.06853e-121
T2DM	Ecc_AHA_3	Zhao et al. (2023)	0.0512565	0.00646999	TRUE	7.94366e-135
T2DM	Ecc_AHA_4	Zhao et al. (2023)	0.0513032	0.00517692	TRUE	1.32769e-150
T2DM	Ecc_AHA_5	Zhao et al. (2023)	0.0507754	0.00530505	TRUE	1.03069e-146
T2DM	Ecc_AHA_6	Zhao et al. (2023)	0.0510643	0.0059433	TRUE	3.86521e-140
T2DM	Ecc_AHA_7	Zhao et al. (2023)	0.0512143	0.00510018	TRUE	3.06518e-151
T2DM	Ecc_AHA_8	Zhao et al. (2023)	0.0506988	0.00616011	TRUE	4.57333e-136
T2DM	Ecc_AHA_9	Zhao et al. (2023)	0.0510972	0.00661695	TRUE	1.45152e-132
T2DM	Ecc_global	Zhao et al. (2023)	0.0505161	0.00553718	TRUE	1.29072e-142
T2DM	Ell_1	Zhao et al. (2023)	0.0508843	0.00502076	TRUE	2.06361e-149
T2DM	Ell_2	Zhao et al. (2023)	0.0507087	0.00597127	TRUE	2.7344e-137
T2DM	Ell_3	Zhao et al. (2023)	0.0509098	0.00563401	TRUE	1.45495e-142
T2DM	Ell_4	Zhao et al. (2023)	0.0511679	0.00574621	TRUE	1.96009e-142
T2DM	Ell_5	Zhao et al. (2023)	0.050901	0.0055587	TRUE	3.76239e-143
T2DM	Ell_6	Zhao et al. (2023)	0.0508832	0.00652972	TRUE	4.29158e-132
T2DM	Ell_global	Zhao et al. (2023)	0.0510466	0.00586767	TRUE	1.24974e-140
T2DM	Err_AHA_1	Zhao et al. (2023)	0.0505143	0.00503622	TRUE	5.73453e-149
T2DM	Err_AHA_10	Zhao et al. (2023)	0.0511874	0.00577078	TRUE	1.70987e-142
T2DM	Err_AHA_11	Zhao et al. (2023)	0.0507626	0.00549973	TRUE	4.76795e-144
T2DM	Err_AHA_12	Zhao et al. (2023)	0.0509115	0.00632735	TRUE	5.87972e-135
T2DM	Err_AHA_13	Zhao et al. (2023)	0.0506886	0.005654	TRUE	6.5947e-142
T2DM	Err_AHA_14	Zhao et al. (2023)	0.0508107	0.00502644	TRUE	2.74815e-150
T2DM	Err_AHA_15	Zhao et al. (2023)	0.0509099	0.006575	TRUE	3.29989e-132
T2DM	Err_AHA_16	Zhao et al. (2023)	0.0502463	0.00591147	TRUE	5.0893e-137
T2DM	Err_AHA_2	Zhao et al. (2023)	0.0515904	0.00463993	TRUE	8.32209e-159
T2DM	Err_AHA_3	Zhao et al. (2023)	0.0508864	0.00561489	TRUE	4.69235e-143
T2DM	Err_AHA_4	Zhao et al. (2023)	0.0509265	0.00605068	TRUE	3.42884e-138
T2DM	Err_AHA_5	Zhao et al. (2023)	0.0514091	0.00706348	TRUE	5.59785e-129
T2DM	Err_AHA_6	Zhao et al. (2023)	0.0512053	0.00641408	TRUE	5.05157e-135
T2DM	Err_AHA_7	Zhao et al. (2023)	0.0515925	0.00628524	TRUE	2.74396e-138
T2DM	Err_AHA_8	Zhao et al. (2023)	0.050709	0.00622368	TRUE	3.70796e-135
T2DM	Err_AHA_9	Zhao et al. (2023)	0.0506312	0.00616363	TRUE	1.37497e-135
T2DM	Err_global	Zhao et al. (2023)	0.0511675	0.00592844	TRUE	1.1195e-140
T2DM	LAEF	Zhao et al. (2023)	0.0506958	0.00581842	TRUE	1.01108e-138
T2DM	LASV	Zhao et al. (2023)	0.0503012	0.00687805	TRUE	5.97782e-126
T2DM	LAV_max	Zhao et al. (2023)	0.0501324	0.00637539	TRUE	1.47265e-130
T2DM	LAV_min	Zhao et al. (2023)	0.0502476	0.00528144	TRUE	5.40262e-143
T2DM	LVCO	Zhao et al. (2023)	0.0506008	0.00414582	TRUE	5.9132e-162
T2DM	LVEDV	Zhao et al. (2023)	0.0504337	0.0074917	TRUE	7.38562e-121
T2DM	LVEF	Zhao et al. (2023)	0.0503571	0.00586185	TRUE	6.3226e-138
T2DM	LVESV	Zhao et al. (2023)	0.050411	0.00701336	TRUE	2.61277e-125
T2DM	LVM_2	Zhao et al. (2023)	0.049855	0.00686445	TRUE	6.02158e-125
T2DM	LVM_1	Khurshid et al. (2023)	0.0488013	0.00570862	TRUE	6.30958e-180
T2DM	LVMI	Khurshid et al. (2023)	0.0509958	0.00634312	TRUE	1.84226e-182
T2DM	LVSV	Zhao et al. (2023)	0.0502936	0.00703275	TRUE	6.68691e-125
T2DM	RAEF	Zhao et al. (2023)	0.0505667	0.00574381	TRUE	2.08155e-139
T2DM	RASV	Zhao et al. (2023)	0.050907	0.00703461	TRUE	1.34944e-126
T2DM	RAV_max	Zhao et al. (2023)	0.0498253	0.00781258	TRUE	1.06939e-114
T2DM	RAV_min	Zhao et al. (2023)	0.0504894	0.00837872	TRUE	7.0089e-112
T2DM	RVEDV	Zhao et al. (2023)	0.050008	0.00783026	TRUE	4.90325e-116
T2DM	RVEF	Zhao et al. (2023)	0.0502872	0.00535859	TRUE	1.00835e-143
T2DM	RVESV	Zhao et al. (2023)	0.0505821	0.00852214	TRUE	6.8558e-112
T2DM	RVSV	Zhao et al. (2023)	0.0502571	0.006283	TRUE	7.92495e-133
T2DM	WT_AHA_1	Zhao et al. (2023)	0.0501488	0.00664382	TRUE	1.95518e-128
T2DM	WT_AHA_10	Zhao et al. (2023)	0.0497567	0.00722882	TRUE	8.85357e-121
T2DM	WT_AHA_11	Zhao et al. (2023)	0.0503405	0.00644058	TRUE	2.29106e-131
T2DM	WT_AHA_12	Zhao et al. (2023)	0.0502185	0.00721606	TRUE	1.03912e-122
T2DM	WT_AHA_13	Zhao et al. (2023)	0.0505375	0.00635212	TRUE	4.02812e-133
T2DM	WT_AHA_14	Zhao et al. (2023)	0.0496686	0.00555856	TRUE	1.02237e-138
T2DM	WT_AHA_15	Zhao et al. (2023)	0.0511637	0.00714021	TRUE	2.72816e-127
T2DM	WT_AHA_16	Zhao et al. (2023)	0.0508339	0.00633047	TRUE	1.36449e-134
T2DM	WT_AHA_2	Zhao et al. (2023)	0.0499977	0.00540654	TRUE	5.05927e-142
T2DM	WT_AHA_3	Zhao et al. (2023)	0.0511652	0.00648609	TRUE	2.84364e-134
T2DM	WT_AHA_4	Zhao et al. (2023)	0.0504181	0.00615532	TRUE	6.78759e-135
T2DM	WT_AHA_5	Zhao et al. (2023)	0.0500163	0.00647141	TRUE	1.1096e-129
T2DM	WT_AHA_6	Zhao et al. (2023)	0.0499891	0.00615658	TRUE	4.73186e-133
T2DM	WT_AHA_7	Zhao et al. (2023)	0.0503309	0.00729935	TRUE	2.35285e-122
T2DM	WT_AHA_8	Zhao et al. (2023)	0.0505655	0.00693904	TRUE	6.5384e-127
T2DM	WT_AHA_9	Zhao et al. (2023)	0.0498717	0.00747031	TRUE	7.82952e-119
T2DM	WT_global	Zhao et al. (2023)	0.050411	0.00799672	TRUE	5.65674e-116
FIns	AAo_diameter_1	Pirruccello et al. (2023)	0.0136733	0.0023162	TRUE	2.11917e-33
FIns	AAo_diameter_2	Pirruccello et al. (2022)	0.0134567	0.00226354	TRUE	6.62723e-30
FIns	AAo_diameter_3	Tcheandjieu et al. (2022)	0.0141659	0.00159516	TRUE	4.37934e-38
FIns	AAo_distensibility_1	Benjamins et al. (2022)	0.0141659	0.0021885	TRUE	4.09403e-30
FIns	AAo_distensibility_2	Pirruccello et al. (2023)	0.0141659	0.00137825	TRUE	4.0252e-41
FIns	AAo_max_area_1	Benjamins et al. (2022)	0.0141659	0.00176587	TRUE	6.174e-36
FIns	AAo_min_area_1	Benjamins et al. (2022)	0.0141659	0.00179431	TRUE	2.28325e-38
FIns	AAo_strain	Pirruccello et al. (2023)	0.0139582	0.00135431	TRUE	4.5922e-46
FIns	AAo_distensibility_3	Zhao et al. (2023)	0.0139492	0.00186922	TRUE	4.75606e-30
FIns	AAo_max_area_2	Zhao et al. (2023)	0.013637	0.00220206	TRUE	1.38911e-28
FIns	AAo_min_area_2	Zhao et al. (2023)	0.0139296	0.00217592	TRUE	8.66875e-30
FIns	DAo_diameter_1	Pirruccello et al. (2023)	0.0135794	0.00194368	TRUE	6.20979e-38
FIns	DAo_diameter_2	Pirruccello et al. (2022)	0.0135794	0.00240693	TRUE	9.50081e-30
FIns	DAo_distensibility_1	Pirruccello et al. (2023)	0.0141659	0.00141402	TRUE	6.92883e-42
FIns	DAo_strain	Pirruccello et al. (2023)	0.0139582	0.00141206	TRUE	1.42212e-46
FIns	DAo_distensibility_2	Zhao et al. (2023)	0.0141659	0.00193071	TRUE	2.71035e-30
FIns	DAo_max_area	Zhao et al. (2023)	0.0135005	0.00214614	TRUE	1.28261e-28
FIns	DAo_min_area	Zhao et al. (2023)	0.0135005	0.00206744	TRUE	2.78153e-29
FIns	Ecc_AHA_1	Zhao et al. (2023)	0.0141659	0.00175355	TRUE	6.67256e-35
FIns	Ecc_AHA_10	Zhao et al. (2023)	0.0141659	0.00140976	TRUE	1.04856e-38
FIns	Ecc_AHA_11	Zhao et al. (2023)	0.0133166	0.00114102	TRUE	8.229e-39
FIns	Ecc_AHA_12	Zhao et al. (2023)	0.0130235	0.00131063	TRUE	1.79123e-35
FIns	Ecc_AHA_13	Zhao et al. (2023)	0.0141659	0.0020351	TRUE	3.46384e-32
FIns	Ecc_AHA_14	Zhao et al. (2023)	0.0141659	0.00126814	TRUE	1.80554e-40
FIns	Ecc_AHA_15	Zhao et al. (2023)	0.0141659	0.00164975	TRUE	5.52144e-36
FIns	Ecc_AHA_16	Zhao et al. (2023)	0.013564	0.00123322	TRUE	1.50685e-38
FIns	Ecc_AHA_2	Zhao et al. (2023)	0.0141659	0.00203213	TRUE	3.26074e-32
FIns	Ecc_AHA_3	Zhao et al. (2023)	0.0141659	0.00140473	TRUE	9.14452e-39
FIns	Ecc_AHA_4	Zhao et al. (2023)	0.0141659	0.00136545	TRUE	3.03277e-39
FIns	Ecc_AHA_5	Zhao et al. (2023)	0.0141659	0.00185698	TRUE	7.23408e-34
FIns	Ecc_AHA_6	Zhao et al. (2023)	0.0141659	0.00174916	TRUE	5.96796e-35
FIns	Ecc_AHA_7	Zhao et al. (2023)	0.0141659	0.00150067	TRUE	1.22228e-37
FIns	Ecc_AHA_8	Zhao et al. (2023)	0.0138799	0.00162172	TRUE	3.19967e-35
FIns	Ecc_AHA_9	Zhao et al. (2023)	0.0141659	0.00174936	TRUE	6.06959e-35
FIns	Ecc_global	Zhao et al. (2023)	0.013564	0.00164911	TRUE	9.24431e-34
FIns	Ell_1	Zhao et al. (2023)	0.0137321	0.00168011	TRUE	9.0626e-34
FIns	Ell_2	Zhao et al. (2023)	0.0138799	0.00178637	TRUE	2.55882e-33
FIns	Ell_3	Zhao et al. (2023)	0.0136571	0.00220052	TRUE	7.14892e-29
FIns	Ell_4	Zhao et al. (2023)	0.0136154	0.00117838	TRUE	2.13117e-39
FIns	Ell_5	Zhao et al. (2023)	0.0138742	0.00170652	TRUE	4.07488e-34
FIns	Ell_6	Zhao et al. (2023)	0.0141659	0.00259035	TRUE	1.61999e-27
FIns	Ell_global	Zhao et al. (2023)	0.0138742	0.00177821	TRUE	1.58042e-33
FIns	Err_AHA_1	Zhao et al. (2023)	0.0141659	0.00157372	TRUE	8.42938e-37
FIns	Err_AHA_10	Zhao et al. (2023)	0.0138799	0.00209469	TRUE	1.2637e-30
FIns	Err_AHA_11	Zhao et al. (2023)	0.0139095	0.00184498	TRUE	5.08543e-33
FIns	Err_AHA_12	Zhao et al. (2023)	0.0139095	0.00197614	TRUE	8.64448e-32
FIns	Err_AHA_13	Zhao et al. (2023)	0.0141659	0.00202618	TRUE	2.89929e-32
FIns	Err_AHA_14	Zhao et al. (2023)	0.0141659	0.00114678	TRUE	4.65106e-42
FIns	Err_AHA_15	Zhao et al. (2023)	0.0141659	0.00182614	TRUE	3.69661e-34
FIns	Err_AHA_16	Zhao et al. (2023)	0.0139201	0.00205495	TRUE	3.92558e-31
FIns	Err_AHA_2	Zhao et al. (2023)	0.0139687	0.00117625	TRUE	8.43912e-41
FIns	Err_AHA_3	Zhao et al. (2023)	0.0141659	0.00137886	TRUE	4.96796e-39
FIns	Err_AHA_4	Zhao et al. (2023)	0.0139368	0.00137352	TRUE	3.03596e-38
FIns	Err_AHA_5	Zhao et al. (2023)	0.0141659	0.00127948	TRUE	2.67333e-40
FIns	Err_AHA_6	Zhao et al. (2023)	0.0141659	0.00226886	TRUE	4.1718e-30
FIns	Err_AHA_7	Zhao et al. (2023)	0.0141659	0.00114521	TRUE	4.0319e-42
FIns	Err_AHA_8	Zhao et al. (2023)	0.0141659	0.00171503	TRUE	2.9291e-35
FIns	Err_AHA_9	Zhao et al. (2023)	0.0138799	0.0012227	TRUE	6.64528e-40
FIns	Err_global	Zhao et al. (2023)	0.0141659	0.00213905	TRUE	2.9401e-31
FIns	LAEF	Zhao et al. (2023)	0.0141659	0.00147051	TRUE	1.11225e-37
FIns	LASV	Zhao et al. (2023)	0.0137197	0.00152835	TRUE	1.75323e-35
FIns	LAV_max	Zhao et al. (2023)	0.0139488	0.00187868	TRUE	1.06776e-32
FIns	LAV_min	Zhao et al. (2023)	0.0138733	0.00127119	TRUE	7.43925e-39
FIns	LVCO	Zhao et al. (2023)	0.0141659	0.00137106	TRUE	3.66207e-39
FIns	LVEDV	Zhao et al. (2023)	0.0127535	0.00121064	TRUE	1.28251e-35
FIns	LVEF	Zhao et al. (2023)	0.0139185	0.0011724	TRUE	9.05023e-41
FIns	LVESV	Zhao et al. (2023)	0.0137202	0.00162271	TRUE	1.5302e-34
FIns	LVM_2	Zhao et al. (2023)	0.0137113	0.00309848	TRUE	9.3711e-23
FIns	LVM_1	Khurshid et al. (2023)	0.013713	0.00211034	TRUE	7.08555e-39
FIns	LVMI	Khurshid et al. (2023)	0.0134542	0.0020318	TRUE	1.22662e-38
FIns	LVSV	Zhao et al. (2023)	0.0132063	0.00161374	TRUE	8.38124e-33
FIns	RAEF	Zhao et al. (2023)	0.013265	0.0014097	TRUE	4.98165e-35
FIns	RASV	Zhao et al. (2023)	0.0134835	0.0023392	TRUE	3.81128e-27
FIns	RAV_max	Zhao et al. (2023)	0.0132039	0.00200292	TRUE	6.10284e-29
FIns	RAV_min	Zhao et al. (2023)	0.0129532	0.001419	TRUE	1.00936e-33
FIns	RVEDV	Zhao et al. (2023)	0.0129743	0.00207676	TRUE	1.08266e-27
FIns	RVEF	Zhao et al. (2023)	0.0139095	0.00163008	TRUE	3.25817e-35
FIns	RVESV	Zhao et al. (2023)	0.0132276	0.00157788	TRUE	2.98345e-33
FIns	RVSV	Zhao et al. (2023)	0.0134971	0.00228577	TRUE	9.18816e-28
FIns	WT_AHA_1	Zhao et al. (2023)	0.0139475	0.00206238	TRUE	3.59938e-31
FIns	WT_AHA_10	Zhao et al. (2023)	0.013158	0.0028357	TRUE	8.83658e-23
FIns	WT_AHA_11	Zhao et al. (2023)	0.0139475	0.00268735	TRUE	3.3294e-26
FIns	WT_AHA_12	Zhao et al. (2023)	0.0136615	0.00202884	TRUE	1.82876e-30
FIns	WT_AHA_13	Zhao et al. (2023)	0.0136615	0.0018299	TRUE	2.69773e-32
FIns	WT_AHA_14	Zhao et al. (2023)	0.0139475	0.00235374	TRUE	1.03366e-28
FIns	WT_AHA_15	Zhao et al. (2023)	0.0139475	0.00190337	TRUE	1.25791e-32
FIns	WT_AHA_16	Zhao et al. (2023)	0.0139475	0.00209183	TRUE	6.68378e-31
FIns	WT_AHA_2	Zhao et al. (2023)	0.0139351	0.00134034	TRUE	1.1667e-38
FIns	WT_AHA_3	Zhao et al. (2023)	0.0141659	0.0018082	TRUE	2.40356e-34
FIns	WT_AHA_4	Zhao et al. (2023)	0.0139475	0.00240949	TRUE	2.8285e-28
FIns	WT_AHA_5	Zhao et al. (2023)	0.0137213	0.00256322	TRUE	2.15089e-26
FIns	WT_AHA_6	Zhao et al. (2023)	0.0130443	0.00200659	TRUE	1.43296e-28
FIns	WT_AHA_7	Zhao et al. (2023)	0.0136615	0.00252629	TRUE	1.8811e-26
FIns	WT_AHA_8	Zhao et al. (2023)	0.0136615	0.00225471	TRUE	1.51764e-28
FIns	WT_AHA_9	Zhao et al. (2023)	0.0139475	0.00317411	TRUE	5.45535e-23
FIns	WT_global	Zhao et al. (2023)	0.0137001	0.00323658	TRUE	6.55226e-22
FGlu	AAo_diameter_1	Pirruccello et al. (2023)	0.0387038	0.00431996	TRUE	1.664e-125
FGlu	AAo_diameter_2	Pirruccello et al. (2022)	0.0384489	0.00493661	TRUE	4.57102e-104
FGlu	AAo_diameter_3	Tcheandjieu et al. (2022)	0.0386637	0.00350556	TRUE	3.84559e-119
FGlu	AAo_distensibility_1	Benjamins et al. (2022)	0.0384402	0.00228405	TRUE	9.38484e-129
FGlu	AAo_distensibility_2	Pirruccello et al. (2023)	0.038371	0.00301093	TRUE	1.37614e-126
FGlu	AAo_max_area_1	Benjamins et al. (2022)	0.0384196	0.00327841	TRUE	2.48119e-120
FGlu	AAo_min_area_1	Benjamins et al. (2022)	0.0388654	0.00388473	TRUE	2.31147e-123
FGlu	AAo_strain	Pirruccello et al. (2023)	0.0382607	0.00293185	TRUE	5.86376e-146
FGlu	AAo_distensibility_3	Zhao et al. (2023)	0.0378119	0.00373168	TRUE	3.53212e-97
FGlu	AAo_max_area_2	Zhao et al. (2023)	0.0379053	0.00412113	TRUE	9.42707e-102
FGlu	AAo_min_area_2	Zhao et al. (2023)	0.037008	0.00349443	TRUE	7.05029e-106
FGlu	DAo_diameter_1	Pirruccello et al. (2023)	0.0384649	0.00357524	TRUE	5.99749e-140
FGlu	DAo_diameter_2	Pirruccello et al. (2022)	0.037703	0.0034083	TRUE	3.89338e-123
FGlu	DAo_distensibility_1	Pirruccello et al. (2023)	0.038626	0.0024855	TRUE	3.83828e-141
FGlu	DAo_strain	Pirruccello et al. (2023)	0.0386104	0.00251448	TRUE	4.50501e-161
FGlu	DAo_distensibility_2	Zhao et al. (2023)	0.0378274	0.00307308	TRUE	1.15521e-105
FGlu	DAo_max_area	Zhao et al. (2023)	0.0372246	0.00339454	TRUE	4.30882e-108
FGlu	DAo_min_area	Zhao et al. (2023)	0.0375255	0.00340066	TRUE	2.73769e-109
FGlu	Ecc_AHA_1	Zhao et al. (2023)	0.037851	0.00225296	TRUE	6.60859e-130
FGlu	Ecc_AHA_10	Zhao et al. (2023)	0.0378274	0.00158664	TRUE	3.69678e-143
FGlu	Ecc_AHA_11	Zhao et al. (2023)	0.0378828	0.00180101	TRUE	7.53251e-139
FGlu	Ecc_AHA_12	Zhao et al. (2023)	0.0378828	0.00263152	TRUE	1.39521e-123
FGlu	Ecc_AHA_13	Zhao et al. (2023)	0.0380668	0.00243681	TRUE	1.22495e-127
FGlu	Ecc_AHA_14	Zhao et al. (2023)	0.0378628	0.00224004	TRUE	3.56869e-130
FGlu	Ecc_AHA_15	Zhao et al. (2023)	0.0376222	0.00214833	TRUE	7.44181e-131
FGlu	Ecc_AHA_16	Zhao et al. (2023)	0.0380668	0.00250139	TRUE	1.57353e-126
FGlu	Ecc_AHA_2	Zhao et al. (2023)	0.0380668	0.00242158	TRUE	6.73905e-128
FGlu	Ecc_AHA_3	Zhao et al. (2023)	0.0376512	0.00255918	TRUE	9.75476e-124
FGlu	Ecc_AHA_4	Zhao et al. (2023)	0.0380668	0.00192393	TRUE	3.79453e-137
FGlu	Ecc_AHA_5	Zhao et al. (2023)	0.0378553	0.00220532	TRUE	8.10551e-131
FGlu	Ecc_AHA_6	Zhao et al. (2023)	0.0378553	0.00222793	TRUE	2.01228e-130
FGlu	Ecc_AHA_7	Zhao et al. (2023)	0.0380668	0.00258075	TRUE	3.32567e-125
FGlu	Ecc_AHA_8	Zhao et al. (2023)	0.0376656	0.00183608	TRUE	3.70729e-137
FGlu	Ecc_AHA_9	Zhao et al. (2023)	0.0380668	0.00267349	TRUE	1.09635e-123
FGlu	Ecc_global	Zhao et al. (2023)	0.0380668	0.00222912	TRUE	2.70649e-131
FGlu	Ell_1	Zhao et al. (2023)	0.0378236	0.00209164	TRUE	1.54791e-131
FGlu	Ell_2	Zhao et al. (2023)	0.0378553	0.00272753	TRUE	4.26594e-121
FGlu	Ell_3	Zhao et al. (2023)	0.0378236	0.00198361	TRUE	3.01824e-134
FGlu	Ell_4	Zhao et al. (2023)	0.0375842	0.00168366	TRUE	1.89719e-139
FGlu	Ell_5	Zhao et al. (2023)	0.0380668	0.002446	TRUE	1.03475e-126
FGlu	Ell_6	Zhao et al. (2023)	0.0378956	0.00226821	TRUE	2.78394e-129
FGlu	Ell_global	Zhao et al. (2023)	0.0378236	0.00256493	TRUE	3.74616e-124
FGlu	Err_AHA_1	Zhao et al. (2023)	0.037652	0.00147091	TRUE	5.07121e-145
FGlu	Err_AHA_10	Zhao et al. (2023)	0.0373163	0.00207728	TRUE	1.31537e-130
FGlu	Err_AHA_11	Zhao et al. (2023)	0.0380668	0.00275847	TRUE	3.62109e-122
FGlu	Err_AHA_12	Zhao et al. (2023)	0.0376234	0.00280445	TRUE	1.77826e-119
FGlu	Err_AHA_13	Zhao et al. (2023)	0.0378365	0.0025561	TRUE	1.3409e-124
FGlu	Err_AHA_14	Zhao et al. (2023)	0.0378553	0.00271693	TRUE	6.20913e-122
FGlu	Err_AHA_15	Zhao et al. (2023)	0.0380668	0.00323646	TRUE	3.99765e-115
FGlu	Err_AHA_16	Zhao et al. (2023)	0.0374809	0.00275917	TRUE	9.38542e-120
FGlu	Err_AHA_2	Zhao et al. (2023)	0.0380668	0.00241663	TRUE	1.19624e-127
FGlu	Err_AHA_3	Zhao et al. (2023)	0.0380668	0.00241536	TRUE	8.02912e-128
FGlu	Err_AHA_4	Zhao et al. (2023)	0.0376009	0.00221167	TRUE	1.79797e-129
FGlu	Err_AHA_5	Zhao et al. (2023)	0.0380668	0.0020969	TRUE	1.13744e-133
FGlu	Err_AHA_6	Zhao et al. (2023)	0.0378828	0.00244701	TRUE	1.85654e-126
FGlu	Err_AHA_7	Zhao et al. (2023)	0.0380668	0.00254295	TRUE	8.25206e-126
FGlu	Err_AHA_8	Zhao et al. (2023)	0.037413	0.00220962	TRUE	1.47131e-128
FGlu	Err_AHA_9	Zhao et al. (2023)	0.0378828	0.0024796	TRUE	5.19694e-126
FGlu	Err_global	Zhao et al. (2023)	0.0375335	0.00265996	TRUE	1.51318e-121
FGlu	LAEF	Zhao et al. (2023)	0.0376621	0.00218276	TRUE	3.83373e-129
FGlu	LASV	Zhao et al. (2023)	0.0375357	0.00348528	TRUE	5.43332e-109
FGlu	LAV_max	Zhao et al. (2023)	0.0376422	0.00292605	TRUE	3.35145e-117
FGlu	LAV_min	Zhao et al. (2023)	0.0376422	0.00202406	TRUE	1.14714e-131
FGlu	LVCO	Zhao et al. (2023)	0.0377171	0.00213823	TRUE	2.64525e-131
FGlu	LVEDV	Zhao et al. (2023)	0.0374999	0.0029131	TRUE	1.91411e-117
FGlu	LVEF	Zhao et al. (2023)	0.0380668	0.00176981	TRUE	3.04414e-140
FGlu	LVESV	Zhao et al. (2023)	0.0377171	0.00222205	TRUE	1.54931e-129
FGlu	LVM_2	Zhao et al. (2023)	0.0378236	0.00282983	TRUE	3.83365e-120
FGlu	LVM_1	Khurshid et al. (2023)	0.0386222	0.0025588	TRUE	1.75803e-170
FGlu	LVMI	Khurshid et al. (2023)	0.0386222	0.00232464	TRUE	6.4865e-176
FGlu	LVSV	Zhao et al. (2023)	0.0377171	0.00292481	TRUE	3.47852e-118
FGlu	RAEF	Zhao et al. (2023)	0.0377341	0.0027005	TRUE	5.9794e-121
FGlu	RASV	Zhao et al. (2023)	0.0371313	0.0023777	TRUE	8.64878e-124
FGlu	RAV_max	Zhao et al. (2023)	0.0373384	0.00313278	TRUE	8.81269e-113
FGlu	RAV_min	Zhao et al. (2023)	0.0375056	0.00300371	TRUE	3.85487e-115
FGlu	RVEDV	Zhao et al. (2023)	0.0375556	0.00300485	TRUE	2.79258e-116
FGlu	RVEF	Zhao et al. (2023)	0.0376697	0.0026062	TRUE	7.05792e-123
FGlu	RVESV	Zhao et al. (2023)	0.0378236	0.00320439	TRUE	1.41757e-114
FGlu	RVSV	Zhao et al. (2023)	0.0372156	0.00216184	TRUE	1.43408e-128
FGlu	WT_AHA_1	Zhao et al. (2023)	0.0378236	0.00271655	TRUE	6.56337e-122
FGlu	WT_AHA_10	Zhao et al. (2023)	0.0378236	0.0025711	TRUE	2.88487e-124
FGlu	WT_AHA_11	Zhao et al. (2023)	0.0378236	0.00258893	TRUE	5.72246e-124
FGlu	WT_AHA_12	Zhao et al. (2023)	0.0378236	0.00252493	TRUE	5.24194e-125
FGlu	WT_AHA_13	Zhao et al. (2023)	0.0376476	0.00227462	TRUE	1.55256e-128
FGlu	WT_AHA_14	Zhao et al. (2023)	0.0378236	0.00199329	TRUE	1.31536e-134
FGlu	WT_AHA_15	Zhao et al. (2023)	0.0378236	0.0024656	TRUE	4.99193e-126
FGlu	WT_AHA_16	Zhao et al. (2023)	0.0378236	0.00243607	TRUE	1.66804e-126
FGlu	WT_AHA_2	Zhao et al. (2023)	0.0380668	0.00262205	TRUE	1.59289e-124
FGlu	WT_AHA_3	Zhao et al. (2023)	0.0377034	0.00227105	TRUE	7.7255e-129
FGlu	WT_AHA_4	Zhao et al. (2023)	0.0374824	0.0027566	TRUE	9.70867e-120
FGlu	WT_AHA_5	Zhao et al. (2023)	0.037091	0.00240959	TRUE	1.36803e-123
FGlu	WT_AHA_6	Zhao et al. (2023)	0.0371046	0.00220636	TRUE	3.35669e-127
FGlu	WT_AHA_7	Zhao et al. (2023)	0.0378236	0.00273416	TRUE	1.28835e-121
FGlu	WT_AHA_8	Zhao et al. (2023)	0.0378236	0.00294294	TRUE	2.37008e-118
FGlu	WT_AHA_9	Zhao et al. (2023)	0.0376536	0.00259315	TRUE	4.04176e-123
FGlu	WT_global	Zhao et al. (2023)	0.0376524	0.00270443	TRUE	2.54246e-121
2hGlu	AAo_diameter_1	Pirruccello et al. (2023)	0.0137896	0.00163631	TRUE	2.07008e-32
2hGlu	AAo_diameter_2	Pirruccello et al. (2022)	0.0138902	0.00160318	TRUE	1.32988e-30
2hGlu	AAo_diameter_3	Tcheandjieu et al. (2022)	0.0137896	0.000730969	TRUE	1.45942e-39
2hGlu	AAo_distensibility_1	Benjamins et al. (2022)	0.0137896	0.000948219	TRUE	1.13993e-34
2hGlu	AAo_distensibility_2	Pirruccello et al. (2023)	0.0137896	0.000913345	TRUE	2.95395e-37
2hGlu	AAo_max_area_1	Benjamins et al. (2022)	0.0137896	0.00130198	TRUE	3.30595e-32
2hGlu	AAo_min_area_1	Benjamins et al. (2022)	0.0137896	0.00123579	TRUE	7.02821e-35
2hGlu	AAo_strain	Pirruccello et al. (2023)	0.0137896	0.00105682	TRUE	4.12858e-39
2hGlu	AAo_distensibility_3	Zhao et al. (2023)	0.0137896	0.000616304	TRUE	4.12172e-37
2hGlu	AAo_max_area_2	Zhao et al. (2023)	0.0131636	0.000928427	TRUE	4.37411e-33
2hGlu	AAo_min_area_2	Zhao et al. (2023)	0.0131636	0.000790518	TRUE	7.39175e-35
2hGlu	DAo_diameter_1	Pirruccello et al. (2023)	0.0137896	0.000734527	TRUE	6.52989e-45
2hGlu	DAo_diameter_2	Pirruccello et al. (2022)	0.0145161	0.000928039	TRUE	4.64991e-41
2hGlu	DAo_distensibility_1	Pirruccello et al. (2023)	0.0137896	0.000778008	TRUE	4.25207e-40
2hGlu	DAo_strain	Pirruccello et al. (2023)	0.0137896	0.000731406	TRUE	4.70363e-45
2hGlu	DAo_distensibility_2	Zhao et al. (2023)	0.0137896	0.00074967	TRUE	2.90609e-35
2hGlu	DAo_max_area	Zhao et al. (2023)	0.0137896	0.000819224	TRUE	1.18953e-36
2hGlu	DAo_min_area	Zhao et al. (2023)	0.0137896	0.000607584	TRUE	7.87019e-40
2hGlu	Ecc_AHA_1	Zhao et al. (2023)	0.0137896	0.000578984	TRUE	1.12927e-40
2hGlu	Ecc_AHA_10	Zhao et al. (2023)	0.0137896	0.000307636	TRUE	2.88124e-46
2hGlu	Ecc_AHA_11	Zhao et al. (2023)	0.0137896	0.000219345	TRUE	1.0083e-48
2hGlu	Ecc_AHA_12	Zhao et al. (2023)	0.0137896	0.000883031	TRUE	4.03919e-36
2hGlu	Ecc_AHA_13	Zhao et al. (2023)	0.0137896	0.000512976	TRUE	7.4553e-42
2hGlu	Ecc_AHA_14	Zhao et al. (2023)	0.0137896	0.000537374	TRUE	2.11634e-41
2hGlu	Ecc_AHA_15	Zhao et al. (2023)	0.0137896	0.000546506	TRUE	3.06293e-41
2hGlu	Ecc_AHA_16	Zhao et al. (2023)	0.0137896	0.000575799	TRUE	1.0009e-40
2hGlu	Ecc_AHA_2	Zhao et al. (2023)	0.0137896	0.000384956	TRUE	1.92023e-44
2hGlu	Ecc_AHA_3	Zhao et al. (2023)	0.0137896	0.000540262	TRUE	2.3718e-41
2hGlu	Ecc_AHA_4	Zhao et al. (2023)	0.0137896	0.000240746	TRUE	4.44493e-48
2hGlu	Ecc_AHA_5	Zhao et al. (2023)	0.0137896	0.000378003	TRUE	1.34187e-44
2hGlu	Ecc_AHA_6	Zhao et al. (2023)	0.0137896	0.000740405	TRUE	4.15719e-38
2hGlu	Ecc_AHA_7	Zhao et al. (2023)	0.0137896	0.000459238	TRUE	6.92537e-43
2hGlu	Ecc_AHA_8	Zhao et al. (2023)	0.0137896	0.000393235	TRUE	2.90721e-44
2hGlu	Ecc_AHA_9	Zhao et al. (2023)	0.0137896	0.000528039	TRUE	1.41548e-41
2hGlu	Ecc_global	Zhao et al. (2023)	0.0137896	0.000592761	TRUE	1.97381e-40
2hGlu	Ell_1	Zhao et al. (2023)	0.0137896	0.000325794	TRUE	1.67093e-45
2hGlu	Ell_2	Zhao et al. (2023)	0.0137896	0.000399712	TRUE	6.73525e-44
2hGlu	Ell_3	Zhao et al. (2023)	0.0137896	0.000454026	TRUE	7.50517e-43
2hGlu	Ell_4	Zhao et al. (2023)	0.0137896	0.00038595	TRUE	2.51688e-44
2hGlu	Ell_5	Zhao et al. (2023)	0.0137896	0.000486082	TRUE	3.59926e-42
2hGlu	Ell_6	Zhao et al. (2023)	0.0137896	0.00047498	TRUE	1.89924e-42
2hGlu	Ell_global	Zhao et al. (2023)	0.0137896	0.000289867	TRUE	1.15511e-46
2hGlu	Err_AHA_1	Zhao et al. (2023)	0.0137896	0.000385742	TRUE	2.06259e-44
2hGlu	Err_AHA_10	Zhao et al. (2023)	0.0137896	0.000297665	TRUE	1.74446e-46
2hGlu	Err_AHA_11	Zhao et al. (2023)	0.0137896	0.000691548	TRUE	8.41019e-39
2hGlu	Err_AHA_12	Zhao et al. (2023)	0.0137896	0.000731525	TRUE	3.34167e-38
2hGlu	Err_AHA_13	Zhao et al. (2023)	0.0137896	0.00125642	TRUE	8.68297e-32
2hGlu	Err_AHA_14	Zhao et al. (2023)	0.0137896	0.000653252	TRUE	2.10088e-39
2hGlu	Err_AHA_15	Zhao et al. (2023)	0.0137896	0.000595407	TRUE	2.21751e-40
2hGlu	Err_AHA_16	Zhao et al. (2023)	0.0137896	0.000925844	TRUE	1.47157e-35
2hGlu	Err_AHA_2	Zhao et al. (2023)	0.0137896	0.000409466	TRUE	7.98265e-44
2hGlu	Err_AHA_3	Zhao et al. (2023)	0.0137896	0.000316216	TRUE	5.26907e-46
2hGlu	Err_AHA_4	Zhao et al. (2023)	0.0137896	0.000164795	TRUE	1.60052e-50
2hGlu	Err_AHA_5	Zhao et al. (2023)	0.0137896	0.000660336	TRUE	2.64556e-39
2hGlu	Err_AHA_6	Zhao et al. (2023)	0.0137896	0.000401719	TRUE	5.05123e-44
2hGlu	Err_AHA_7	Zhao et al. (2023)	0.0137896	0.000381449	TRUE	1.62887e-44
2hGlu	Err_AHA_8	Zhao et al. (2023)	0.0137896	0.000398561	TRUE	4.16289e-44
2hGlu	Err_AHA_9	Zhao et al. (2023)	0.0137896	0.000416014	TRUE	9.55389e-44
2hGlu	Err_global	Zhao et al. (2023)	0.0137896	0.000451763	TRUE	4.91759e-43
2hGlu	LAEF	Zhao et al. (2023)	0.0137896	0.00033268	TRUE	2.38169e-45
2hGlu	LASV	Zhao et al. (2023)	0.0137896	0.000951457	TRUE	3.98514e-35
2hGlu	LAV_max	Zhao et al. (2023)	0.0137896	0.000686622	TRUE	9.54856e-39
2hGlu	LAV_min	Zhao et al. (2023)	0.0137896	0.000215791	TRUE	2.11625e-48
2hGlu	LVCO	Zhao et al. (2023)	0.0137896	0.000592478	TRUE	1.98641e-40
2hGlu	LVEDV	Zhao et al. (2023)	0.0130987	0.000864429	TRUE	5.69786e-34
2hGlu	LVEF	Zhao et al. (2023)	0.0137896	0.000777332	TRUE	1.50342e-37
2hGlu	LVESV	Zhao et al. (2023)	0.0137896	0.00118911	TRUE	1.90583e-32
2hGlu	LVM_2	Zhao et al. (2023)	0.0137896	0.00118339	TRUE	1.46094e-32
2hGlu	LVM_1	Khurshid et al. (2023)	0.0137896	0.000807241	TRUE	1.03255e-45
2hGlu	LVMI	Khurshid et al. (2023)	0.0137896	0.000738775	TRUE	6.25053e-47
2hGlu	LVSV	Zhao et al. (2023)	0.0130987	0.00057926	TRUE	3.98084e-38
2hGlu	RAEF	Zhao et al. (2023)	0.0137896	0.00102083	TRUE	3.12277e-34
2hGlu	RASV	Zhao et al. (2023)	0.0137896	0.000694174	TRUE	1.24203e-38
2hGlu	RAV_max	Zhao et al. (2023)	0.0137896	0.00133018	TRUE	6.78328e-31
2hGlu	RAV_min	Zhao et al. (2023)	0.0137896	0.00152607	TRUE	5.08159e-29
2hGlu	RVEDV	Zhao et al. (2023)	0.0130987	0.00133401	TRUE	8.11311e-29
2hGlu	RVEF	Zhao et al. (2023)	0.0137896	0.00105327	TRUE	5.40924e-34
2hGlu	RVESV	Zhao et al. (2023)	0.0137896	0.00196378	TRUE	1.1856e-25
2hGlu	RVSV	Zhao et al. (2023)	0.0130987	0.000548051	TRUE	1.17614e-38
2hGlu	WT_AHA_1	Zhao et al. (2023)	0.0137896	0.000527576	TRUE	1.38819e-41
2hGlu	WT_AHA_10	Zhao et al. (2023)	0.0137896	0.00080233	TRUE	3.26162e-37
2hGlu	WT_AHA_11	Zhao et al. (2023)	0.0137896	0.000797967	TRUE	2.83834e-37
2hGlu	WT_AHA_12	Zhao et al. (2023)	0.0137896	0.000868693	TRUE	2.65264e-36
2hGlu	WT_AHA_13	Zhao et al. (2023)	0.0137896	0.000661569	TRUE	2.68806e-39
2hGlu	WT_AHA_14	Zhao et al. (2023)	0.0137896	0.000663275	TRUE	2.8333e-39
2hGlu	WT_AHA_15	Zhao et al. (2023)	0.0137896	0.000747732	TRUE	5.41478e-38
2hGlu	WT_AHA_16	Zhao et al. (2023)	0.0137896	0.000794212	TRUE	2.55394e-37
2hGlu	WT_AHA_2	Zhao et al. (2023)	0.0137896	0.000357198	TRUE	4.5204e-45
2hGlu	WT_AHA_3	Zhao et al. (2023)	0.0137896	0.00073721	TRUE	3.79032e-38
2hGlu	WT_AHA_4	Zhao et al. (2023)	0.0137896	0.00137324	TRUE	1.27239e-30
2hGlu	WT_AHA_5	Zhao et al. (2023)	0.0137896	0.000914186	TRUE	1.04258e-35
2hGlu	WT_AHA_6	Zhao et al. (2023)	0.0133168	0.000467073	TRUE	6.54776e-41
2hGlu	WT_AHA_7	Zhao et al. (2023)	0.0137896	0.000904265	TRUE	7.68882e-36
2hGlu	WT_AHA_8	Zhao et al. (2023)	0.0137896	0.00102136	TRUE	2.2164e-34
2hGlu	WT_AHA_9	Zhao et al. (2023)	0.0133168	0.000739566	TRUE	2.06928e-36
2hGlu	WT_global	Zhao et al. (2023)	0.0133168	0.000555137	TRUE	2.55644e-39
HbA1c	AAo_diameter_1	Pirruccello et al. (2023)	0.0542567	0.00414451	TRUE	8.04185e-197
HbA1c	AAo_diameter_2	Pirruccello et al. (2022)	0.0542567	0.00497219	TRUE	3.20409e-165
HbA1c	AAo_diameter_3	Tcheandjieu et al. (2022)	0.0550993	0.00392871	TRUE	1.34526e-178
HbA1c	AAo_distensibility_1	Benjamins et al. (2022)	0.0548431	0.00306226	TRUE	4.06593e-180
HbA1c	AAo_distensibility_2	Pirruccello et al. (2023)	0.0547789	0.00363357	TRUE	7.05194e-184
HbA1c	AAo_max_area_1	Benjamins et al. (2022)	0.0550993	0.00460561	TRUE	4.80897e-167
HbA1c	AAo_min_area_1	Benjamins et al. (2022)	0.0550993	0.00494486	TRUE	3.93725e-175
HbA1c	AAo_strain	Pirruccello et al. (2023)	0.0543153	0.00273754	TRUE	9.51445e-226
HbA1c	AAo_distensibility_3	Zhao et al. (2023)	0.0543286	0.00368699	TRUE	6.71493e-156
HbA1c	AAo_max_area_2	Zhao et al. (2023)	0.0540642	0.00417525	TRUE	3.3107e-161
HbA1c	AAo_min_area_2	Zhao et al. (2023)	0.0540642	0.00423648	TRUE	2.39034e-160
HbA1c	DAo_diameter_1	Pirruccello et al. (2023)	0.0539887	0.00302384	TRUE	1.30286e-223
HbA1c	DAo_diameter_2	Pirruccello et al. (2022)	0.0539887	0.00350261	TRUE	8.78333e-191
HbA1c	DAo_distensibility_1	Pirruccello et al. (2023)	0.0545318	0.00346703	TRUE	2.25101e-191
HbA1c	DAo_strain	Pirruccello et al. (2023)	0.0550993	0.00340214	TRUE	3.01589e-222
HbA1c	DAo_distensibility_2	Zhao et al. (2023)	0.0540082	0.00305288	TRUE	1.13488e-164
HbA1c	DAo_max_area	Zhao et al. (2023)	0.0534295	0.00368304	TRUE	7.27308e-166
HbA1c	DAo_min_area	Zhao et al. (2023)	0.0534295	0.00332121	TRUE	1.10877e-171
HbA1c	Ecc_AHA_1	Zhao et al. (2023)	0.0543286	0.00219801	TRUE	2.54908e-199
HbA1c	Ecc_AHA_10	Zhao et al. (2023)	0.0540749	0.00221892	TRUE	1.11912e-197
HbA1c	Ecc_AHA_11	Zhao et al. (2023)	0.0540749	0.00265386	TRUE	1.09189e-188
HbA1c	Ecc_AHA_12	Zhao et al. (2023)	0.0543286	0.00333406	TRUE	2.06763e-177
HbA1c	Ecc_AHA_13	Zhao et al. (2023)	0.0540629	0.00286364	TRUE	1.39774e-184
HbA1c	Ecc_AHA_14	Zhao et al. (2023)	0.0540629	0.00270812	TRUE	1.6796e-187
HbA1c	Ecc_AHA_15	Zhao et al. (2023)	0.0535536	0.00258905	TRUE	1.40942e-187
HbA1c	Ecc_AHA_16	Zhao et al. (2023)	0.0543286	0.00306116	TRUE	3.64366e-182
HbA1c	Ecc_AHA_2	Zhao et al. (2023)	0.0540629	0.00222529	TRUE	1.87473e-197
HbA1c	Ecc_AHA_3	Zhao et al. (2023)	0.0543286	0.00235781	TRUE	7.78183e-196
HbA1c	Ecc_AHA_4	Zhao et al. (2023)	0.0543286	0.00194265	TRUE	3.63691e-205
HbA1c	Ecc_AHA_5	Zhao et al. (2023)	0.0539602	0.00166791	TRUE	3.27718e-210
HbA1c	Ecc_AHA_6	Zhao et al. (2023)	0.0543286	0.00239949	TRUE	5.28402e-195
HbA1c	Ecc_AHA_7	Zhao et al. (2023)	0.0540629	0.00236869	TRUE	2.24142e-194
HbA1c	Ecc_AHA_8	Zhao et al. (2023)	0.0537795	0.00314423	TRUE	3.33012e-178
HbA1c	Ecc_AHA_9	Zhao et al. (2023)	0.0540405	0.00264883	TRUE	1.29667e-188
HbA1c	Ecc_global	Zhao et al. (2023)	0.0540629	0.00273733	TRUE	6.14313e-187
HbA1c	Ell_1	Zhao et al. (2023)	0.0543286	0.00304433	TRUE	6.91769e-181
HbA1c	Ell_2	Zhao et al. (2023)	0.0543286	0.00280837	TRUE	1.2364e-185
HbA1c	Ell_3	Zhao et al. (2023)	0.0543286	0.00256354	TRUE	8.06157e-191
HbA1c	Ell_4	Zhao et al. (2023)	0.0543286	0.00253154	TRUE	9.98328e-192
HbA1c	Ell_5	Zhao et al. (2023)	0.0543286	0.00282609	TRUE	2.00348e-185
HbA1c	Ell_6	Zhao et al. (2023)	0.0539983	0.00318008	TRUE	6.9844e-178
HbA1c	Ell_global	Zhao et al. (2023)	0.0543286	0.00293308	TRUE	3.45418e-184
HbA1c	Err_AHA_1	Zhao et al. (2023)	0.0538249	0.00215139	TRUE	6.0849e-198
HbA1c	Err_AHA_10	Zhao et al. (2023)	0.0543286	0.00298157	TRUE	2.0402e-183
HbA1c	Err_AHA_11	Zhao et al. (2023)	0.0543286	0.00282799	TRUE	3.15057e-186
HbA1c	Err_AHA_12	Zhao et al. (2023)	0.0543286	0.00297438	TRUE	1.52682e-183
HbA1c	Err_AHA_13	Zhao et al. (2023)	0.0543286	0.00253378	TRUE	3.45884e-192
HbA1c	Err_AHA_14	Zhao et al. (2023)	0.0538332	0.00289981	TRUE	1.07976e-182
HbA1c	Err_AHA_15	Zhao et al. (2023)	0.0540629	0.00315392	TRUE	2.88617e-179
HbA1c	Err_AHA_16	Zhao et al. (2023)	0.0543286	0.00288013	TRUE	1.9944e-185
HbA1c	Err_AHA_2	Zhao et al. (2023)	0.0543286	0.00206701	TRUE	9.29671e-202
HbA1c	Err_AHA_3	Zhao et al. (2023)	0.0543286	0.00255007	TRUE	1.29023e-191
HbA1c	Err_AHA_4	Zhao et al. (2023)	0.0538183	0.0023578	TRUE	2.30648e-193
HbA1c	Err_AHA_5	Zhao et al. (2023)	0.054084	0.00267679	TRUE	4.70571e-188
HbA1c	Err_AHA_6	Zhao et al. (2023)	0.0543286	0.00276761	TRUE	2.57621e-187
HbA1c	Err_AHA_7	Zhao et al. (2023)	0.0543286	0.00297466	TRUE	1.05846e-183
HbA1c	Err_AHA_8	Zhao et al. (2023)	0.0537757	0.00282363	TRUE	8.12378e-184
HbA1c	Err_AHA_9	Zhao et al. (2023)	0.0540961	0.00279989	TRUE	8.05068e-186
HbA1c	Err_global	Zhao et al. (2023)	0.0543286	0.00306538	TRUE	4.33727e-182
HbA1c	LAEF	Zhao et al. (2023)	0.0540405	0.0021426	TRUE	1.51025e-197
HbA1c	LASV	Zhao et al. (2023)	0.0533025	0.00362168	TRUE	2.06833e-167
HbA1c	LAV_max	Zhao et al. (2023)	0.0537254	0.00378525	TRUE	1.59692e-166
HbA1c	LAV_min	Zhao et al. (2023)	0.0537254	0.00275359	TRUE	4.7488e-183
HbA1c	LVCO	Zhao et al. (2023)	0.0539398	0.00257763	TRUE	1.67476e-189
HbA1c	LVEDV	Zhao et al. (2023)	0.0532844	0.00384091	TRUE	1.08847e-164
HbA1c	LVEF	Zhao et al. (2023)	0.053488	0.00202123	TRUE	3.9106e-199
HbA1c	LVESV	Zhao et al. (2023)	0.0532844	0.00311924	TRUE	3.99316e-176
HbA1c	LVM_2	Zhao et al. (2023)	0.0537073	0.00330054	TRUE	2.62306e-175
HbA1c	LVM_1	Khurshid et al. (2023)	0.0541865	0.00270918	TRUE	1.24515e-246
HbA1c	LVMI	Khurshid et al. (2023)	0.0548077	0.0030008	TRUE	3.88986e-243
HbA1c	LVSV	Zhao et al. (2023)	0.0527119	0.00315517	TRUE	2.61476e-173
HbA1c	RAEF	Zhao et al. (2023)	0.0543286	0.00307311	TRUE	7.86449e-181
HbA1c	RASV	Zhao et al. (2023)	0.0540864	0.00281494	TRUE	1.29594e-184
HbA1c	RAV_max	Zhao et al. (2023)	0.0532769	0.00292203	TRUE	6.37091e-179
HbA1c	RAV_min	Zhao et al. (2023)	0.053942	0.00395479	TRUE	1.42492e-164
HbA1c	RVEDV	Zhao et al. (2023)	0.0519134	0.00285483	TRUE	3.93309e-175
HbA1c	RVEF	Zhao et al. (2023)	0.054084	0.00288344	TRUE	4.12826e-184
HbA1c	RVESV	Zhao et al. (2023)	0.0539398	0.00419607	TRUE	2.79693e-162
HbA1c	RVSV	Zhao et al. (2023)	0.052786	0.0031419	TRUE	7.55133e-174
HbA1c	WT_AHA_1	Zhao et al. (2023)	0.0543286	0.00331427	TRUE	9.52399e-178
HbA1c	WT_AHA_10	Zhao et al. (2023)	0.0543286	0.00298791	TRUE	1.72829e-183
HbA1c	WT_AHA_11	Zhao et al. (2023)	0.0543286	0.00265507	TRUE	8.86737e-190
HbA1c	WT_AHA_12	Zhao et al. (2023)	0.0540723	0.00259517	TRUE	1.05216e-189
HbA1c	WT_AHA_13	Zhao et al. (2023)	0.0543286	0.00262272	TRUE	2.31578e-190
HbA1c	WT_AHA_14	Zhao et al. (2023)	0.0543286	0.00188367	TRUE	1.48531e-206
HbA1c	WT_AHA_15	Zhao et al. (2023)	0.0543286	0.00229789	TRUE	4.09018e-197
HbA1c	WT_AHA_16	Zhao et al. (2023)	0.0543286	0.00281134	TRUE	1.01553e-186
HbA1c	WT_AHA_2	Zhao et al. (2023)	0.0538399	0.00257036	TRUE	3.36684e-189
HbA1c	WT_AHA_3	Zhao et al. (2023)	0.0543286	0.00283825	TRUE	2.98984e-186
HbA1c	WT_AHA_4	Zhao et al. (2023)	0.0543286	0.00316377	TRUE	2.49057e-180
HbA1c	WT_AHA_5	Zhao et al. (2023)	0.0543286	0.00361308	TRUE	9.29627e-173
HbA1c	WT_AHA_6	Zhao et al. (2023)	0.0535769	0.00265468	TRUE	2.9171e-186
HbA1c	WT_AHA_7	Zhao et al. (2023)	0.0539602	0.00262852	TRUE	1.48366e-188
HbA1c	WT_AHA_8	Zhao et al. (2023)	0.0539602	0.00291023	TRUE	3.88397e-183
HbA1c	WT_AHA_9	Zhao et al. (2023)	0.0543286	0.00328805	TRUE	3.74891e-178
HbA1c	WT_global	Zhao et al. (2023)	0.0540723	0.00301192	TRUE	7.45111e-182

[truncated: 6 more sheets: Table S10, Table S11, Table S12, Table S13, Table S14, Table S15]
